# Supplementary material for: SARS-CoV-2 virulence factor ORF3a blocks lysosome function by modulating TBC1D5-dependent Rab7 GTPase cycle
Source: Nat Commun. 2024 Mar 6;15:2053. doi: 10.1038/s41467-024-46417-2 (PMC10918171; doi:10.1038/s41467-024-46417-2)
Supplement: Supplementary file 7 — Source Data [file 41467_2024_46417_MOESM7_ESM.xlsx]

## Sheet: FIGURE 1
	FIGURE 1-D																								FIGURE 1-F									FIGURE 1-G									FIGURE 1-H
								Pearson's Cofficient of Colocalisation between ORF3a and different markers
																									Multivesicular and Multilamellar compartments Diameter (in nm)									Number of multivesicular and multilamellar compartment per area
																																				-DOX		+DOX
			EXPERIMENT 1		EXPERIMENT 2		EXPERIMENT 3			EXPERIMENT 1		EXPERIMENT 2		EXPERIMENT 3			EXPERIMENT 1		EXPERIMENT 2		EXPERIMENT 3					S. no.	-DOX		S. no.	+DOX					CELL 1	0.110988		0.23488
		S. NO.	Lysotracker Red		Lysotracker Red		Lysotracker Red		S. NO.	EEA1		EEA1		EEA1		S. NO.	Giantin		Giantin		Giantin					1	600		1	700					CELL 2	0.480192		0.2001
		1	0.658		0.879		0.903		1	0.29		0.419		0.268		1	0.202		0.162		0.094					2	400		2	700					CELL 3	0.336134		0.527241
		2	0.612		0.911		0.942		2	0.281		0.407		0.293		2	0.098		0.242		0.125					3	600		3	400					CELL 4	0.381679		0.540275
		3	0.756		0.923		0.96		3	0.384		0.415		0.354		3	0.162		0.162		0.097					4	400		4	900					CELL 5	0.199468		1.08571
		4	0.613		0.947		0.941		4	0.37		0.36		0.439		4	0.216		0.242		0.12					5	300		5	600					CELL 6	0.242718		0.502934
		5	0.643		0.966		0.96		5	0.377		0.415		0.403		5	0.158		0.182		0.102					6	500		6	700					CELL 7	0.083647		0.430005
		6	0.722		0.949		0.92		6	0.354		0.411		0.275		6	0.229		0.211		0.114					7	300		7	700					CELL 8	0.179147		0.630011
		7	0.779		0.903		0.927		7	0.399		0.249		0.397		7	0.165		0.16		0.164					8	400		8	600					CELL 9	0.0970167		0.831354
		8	0.803		0.846		0.932		8	0.415		0.251		0.309		8	0.226		0.12		0.133					9	300		9	600					CELL 10	0.179587		1.0551
		9	0.839		0.911		0.866		9	0.408		0.295		0.32		9	0.193		0.246		0.112					10	500		10	800					CELL 11	0.110619		1.81347
		10	0.74		0.924		0.749		10	0.463		0.426		0.343		10	0.087		0.076		0.176					11	500		11	900					CELL 12	0.146229		1.44753
		11	0.692		0.937		0.687		11	0.366		0.364		0.444		11	0.214		0.128		0.13					12	300		12	700
		12	0.755		0.924		0.778		12	0.392		0.368		0.412		12	0.244		0.104		0.199					13	500		13	600
		13	0.666		0.955		0.693		13	0.42		0.407		0.354		13	0.216		0.062		0.123					14	600		14	900
		14	0.638		0.94		0.745		14	0.452		0.392		0.298		14	0.136		0.113		0.151					15	400		15	900
		15	0.567		0.705		0.647		15	0.303		0.303		0.288		15	0.169		0.093		0.213					16	600		16	500
		16	0.586		0.692		0.669		16	0.318		0.413		0.396		16	0.089		0.107		0.158					17	500		17	500
		17	0.632		0.679		0.69		17	0.335		0.43		0.39		17	0.137		0.149		0.193					18	700		18	700
		18	0.572		0.731		0.72		18	0.393		0.381		0.391		18	0.079		0.283		0.105					19	400		19	600
		19	0.693		0.486		0.664		19	0.422		0.447		0.355		19	0.186		0.07		0.085					20	500		20	800
		20	0.919		0.51		0.591		20	0.424		0.415		0.411		20	0.198		0.127		0.11					21	400		21	1200
		21	0.923		0.755		0.685		21	0.374		0.458		0.441		21	0.096		0.105		0.172					22	500		22	900
		22	0.911		0.677		0.548		22	0.318		0.335		0.378		22	0.167		0.154		0.202					23	500		23	700
		23	0.948		0.888		0.612		23	0.249		0.385		0.399		23	0.121		0.102		0.196					24	600		24	600
		24	0.925		0.965		0.862		24	0.377		0.348		0.36		24	0.148		0.084		0.122					25	400		25	700
		25	0.943		0.945		0.957		25	0.36		0.241		0.244		25	0.087		0.083		0.159					26	400		26	600
																										27	300		27	700
																										28	600		28	400
																										29	500		29	700
																										30	300		30	600
																										31	500		31	600
																										32	300		32	600
																										33	400		33	900
																										34	700		34	800
																										35	400		35	500
																										36	400		36	500
																										37	500		37	500
																										38	300		38	700
																										39	300		39	700
																										40	400		40	500
																										41	300		41	600
																										42	500		42	600
																										43	500		43	600
																										44	500		44	700
																										45	400		45	600
																										46	300		46	1000
																										47	600		47	800
																										48	400		48	800
																										49	500		49	600
																										50	700		50	1000
																										51	500		51	1100
																										52	700		52	800
																										53	600		53	900
																										54	500		54	800
																													55	800
																													56	700
																													57	600
																													58	500
																													59	900
																													60	800
																													61	900
																													62	700
																													63	600
																													64	1000
																													65	700
																													66	1300
																													67	800
																													68	700
																													69	600
																													70	800
																													71	800
																													72	600
																													73	700
																													74	600
																													75	700
																													76	700
																													77	1200
																													78	700
																													79	1400
																													80	700
																													81	600
																													82	600
																													83	1000
																													84	500
																													85	600
																													86	500
																													87	600
																													88	900
																													89	600
																													90	600
																													91	700
																													92	700
																													93	600
																													94	600
																													95	600
																													96	600
																													97	600
																													98	700
																													99	800
																													100	700
																													101	1000
																													102	900
																													103	800
																													104	600
																													105	700
																													106	500
																													107	1000
																													108	800
[truncated: 22 more columns]

## Sheet: FIGURE 2
	FIGURE 2-A									FIGURE 2-B												FIGURE 2-C													FIGURE 2-D									FIGURE 2-E
																																												RELATIVE FOLD CHANGE IN co-IP of PLEKHM1 with VPS39
						IB: Anti-Vps39
																	IB: Anti-Vps11																														MOCK		ORF3a-Strep
																																									IB: Anti-FLAG
																															IB: Anti-HA															EXP1	1		0.17671
																																														EXP2	1		0.0250365
						IB: Anti-Strep
																	IB: Anti-Vps18
																																									IB: Anti-Vps11
																															IB: Anti-Strep
																	IB: Anti-Vps33a
																																									IB: Anti-Strep
																															IB: Anti-FLAG
																	IB: Anti-Vps41
																																									IB: Anti-HA
																	IB: Anti-Strep
																													MOCK	ORF3A-STREP
																							HA-VPS39						1	0.0425379

## Sheet: FIGURE 3
	FIGURE 3-B																		Normalised fluorescence Intensity with time																											FIGURE 3-C		% of mobile fraction of GFP-Rab7 endosomes
			- DOX																					+ DOX																								EXPERIMENT 1
			EXPERIMENT 1							EXPERIMENT 2							EXPERIMENT 3							EXPERIMENT 1							EXPERIMENT 2						EXPERIMENT 3										#	-DOX	+DOX
		TIME	#1	#2	#3	#4	#5	#6	#7	#1	#2	#3	#4	#5	#6	#7	#1	#2	#3	#4	#5	#6		#1	#2	#3	#4	#5	#6	#7	#1	#2	#3	#4	#5	#6	#1	#2	#3	#4	#5	#6					1	0.467155	0.252945
		0	1	1	1	1	1	1	1	1	1	1	1	1	1	1	1	1	1	1	1	1		1	1	1	1	1	1	1	1	1	1	1	1	1	1	1	1	1	1	1					2	0.620884	0.619028
		0.474	1.02489	1.01787	0.998052	0.980206	1.02724	1.01785	1.05505	1.00014	0.978175	1.04919	0.988393	1.0154	1.00322	0.97413	0.992024	0.984871	0.986432	0.985427	1.00802	0.966542		1.01181	0.985437	0.994773	1.04577	0.986425	0.94455	0.983108	1.0036	0.932537	0.958951	0.977874	0.955798	1.0093	0.995279	1.00211	0.986431	0.982141	0.930538	1.11197					3	0.464522	0.187613
		0.947	1.01961	1.00702	1.008	1.00425	1.02042	1.00633	1.04107	1.02548	1.00056	1.01771	0.987498	0.998337	0.982785	0.99937	0.997563	0.999081	1.00047	1.01783	0.998902	0.977395		1.02455	0.97959	1.01374	1.02254	0.964094	1.0155	0.973476	1.02175	0.866142	1.01037	0.993071	0.959916	1.00942	1.04471	0.962558	0.994749	0.994455	0.946236	1.05688					4	0.324813	0.25332
		1.421	1.01095	1.02037	1.00994	1.0086	1.0079	1.02031	1.06038	0.97463	0.990087	1.02528	0.98543	0.986408	1.03323	1.02602	0.988298	0.996676	1.02259	1.02537	1.0165	1.01049		1.00067	0.979549	0.955999	1.01937	0.950713	0.993793	0.983784	1.03902	0.830508	1.01763	0.971566	0.956116	1.00422	0.982882	0.986829	0.975114	1.0014	1.02929	1.06002					5	0.813603	0.496467
		1.895	1.02879	1.00684	1.00691	0.99918	1.01056	1.00684	1.04723	0.996695	0.984353	1.03785	0.981585	0.989608	0.97805	0.978606	1.01068	0.998822	1.01544	0.986427	1.00139	1.00282		1.01311	0.955001	0.960528	1.06247	0.975952	0.979196	0.94381	1.03785	0.850922	1.01393	0.969457	0.954743	1.00665	0.998394	0.941021	0.97288	0.980326	0.96615	1.11177					6	0.559175	0.23766
		3.383	0.174342	0.06373	0.272848	0.036652	0.050842	0.063733	0.054668	0.204923	0.230009	0.257209	0.111007	0.108629	0.209768	0.171453	0.313674	0.179932	0.100406	0.149571	0.117027	0.080793		0.207616	0.068313	0.103127	0.298072	0.047067	0.360882	0.065161	0.048206	0.097727	0.072619	0.083277	0.241405	0.291446	0.195216	0.161938	0.130086	0.041902	0.057028	0.040052					7	0.863685	0.195748
		3.857	0.258577	0.097576	0.396026	0.0607	0.085692	0.097563	0.092061	0.287676	0.287294	0.364847	0.152263	0.207738	0.373718	0.280021	0.378967	0.233649	0.166944	0.2081	0.164402	0.136814		0.254367	0.108201	0.126951	0.415451	0.069485	0.483168	0.074537	0.082264	0.128158	0.114898	0.134015	0.30841	0.357056	0.249826	0.220294	0.173822	0.065561	0.106956	0.078755
		4.331	0.290366	0.111737	0.441317	0.073988	0.103315	0.111732	0.121463	0.370816	0.356496	0.463385	0.178205	0.248015	0.434752	0.329832	0.408775	0.279721	0.193601	0.266814	0.197685	0.166548		0.278552	0.120651	0.128524	0.460348	0.077801	0.512584	0.10032	0.089307	0.163691	0.121639	0.152103	0.344707	0.39522	0.276722	0.261312	0.186663	0.08068	0.118707	0.087847
		4.804	0.333184	0.137894	0.463065	0.08838	0.146427	0.137878	0.131288	0.416681	0.389358	0.469544	0.192536	0.272953	0.461628	0.383337	0.438078	0.315164	0.220062	0.28097	0.225234	0.187516		0.312402	0.141183	0.13137	0.512786	0.089385	0.548152	0.115331	0.089705	0.157279	0.126662	0.182661	0.351055	0.416555	0.277799	0.299936	0.184184	0.097742	0.153254	0.083869
		5.278	0.371294	0.152251	0.487305	0.09646	0.150593	0.152239	0.154532	0.454584	0.414044	0.505035	0.203072	0.288847	0.493442	0.353387	0.448949	0.338441	0.248317	0.291441	0.242431	0.190575		0.306046	0.16216	0.157745	0.510477	0.112248	0.549632	0.124537	0.099233	0.144902	0.14241	0.194023	0.368243	0.435048	0.271317	0.311213	0.192827	0.111533	0.112669	0.136092
		5.752	0.374825	0.170281	0.492715	0.113797	0.171497	0.170279	0.183239	0.476295	0.405065	0.545935	0.206975	0.311713	0.526103	0.3767	0.453208	0.369973	0.253679	0.297644	0.261929	0.205081		0.309284	0.160246	0.156653	0.52559	0.107933	0.574782	0.143997	0.108144	0.171836	0.130886	0.218452	0.362453	0.45613	0.288691	0.358753	0.199597	0.109464	0.158512	0.108204
		6.225	0.384704	0.174201	0.51087	0.125504	0.185334	0.174183	0.188878	0.491394	0.450201	0.584271	0.225592	0.317569	0.545154	0.385224	0.459745	0.372432	0.270445	0.329731	0.280582	0.216548		0.317829	0.171584	0.187593	0.526164	0.105684	0.575138	0.136684	0.119049	0.170417	0.145866	0.219132	0.369503	0.463207	0.283917	0.364313	0.212746	0.120812	0.128649	0.134045
		6.699	0.384569	0.1908	0.514262	0.138749	0.181899	0.19081	0.175199	0.506759	0.453662	0.606515	0.224101	0.333483	0.549095	0.398967	0.480906	0.399356	0.276642	0.318865	0.28748	0.219		0.316701	0.166879	0.164006	0.540373	0.112902	0.558118	0.142364	0.116651	0.149168	0.156739	0.226171	0.36256	0.478888	0.279237	0.378415	0.207652	0.125223	0.165335	0.124233
		7.173	0.404972	0.196222	0.535445	0.145134	0.197144	0.196212	0.187656	0.500912	0.458991	0.591892	0.234971	0.342358	0.589047	0.398247	0.464734	0.413812	0.289498	0.339328	0.295219	0.246134		0.323874	0.16639	0.194244	0.557286	0.11767	0.586854	0.137123	0.12358	0.16971	0.176065	0.233121	0.397914	0.487634	0.284557	0.376528	0.215449	0.124763	0.182291	0.131527
		7.647	0.414407	0.20383	0.527182	0.150988	0.213137	0.203833	0.197843	0.531304	0.492266	0.606856	0.228123	0.34787	0.597677	0.406096	0.474362	0.429635	0.305481	0.346963	0.308117	0.23829		0.329133	0.172199	0.19103	0.609416	0.130112	0.58006	0.15831	0.127824	0.191228	0.154041	0.235172	0.394393	0.493533	0.29591	0.412819	0.222759	0.136256	0.12502	0.136527
		8.12	0.40697	0.208414	0.544334	0.150437	0.230201	0.208406	0.215758	0.516116	0.47794	0.624138	0.233038	0.357416	0.608043	0.423301	0.490215	0.44821	0.314859	0.352949	0.319334	0.255824		0.334354	0.162512	0.19317	0.56785	0.119954	0.59895	0.162881	0.127672	0.19025	0.147744	0.252291	0.391876	0.502923	0.277654	0.411889	0.212164	0.136487	0.174971	0.14321
		8.594	0.407793	0.209518	0.55551	0.1697	0.242101	0.209527	0.211024	0.557109	0.535875	0.642052	0.254005	0.354951	0.599761	0.420619	0.48554	0.457096	0.322114	0.35464	0.324763	0.252107		0.328128	0.173187	0.208329	0.593419	0.124256	0.600647	0.158829	0.133987	0.195748	0.156986	0.234159	0.384622	0.509702	0.294142	0.403478	0.224836	0.145178	0.147511	0.16267
		9.068	0.422768	0.235618	0.551118	0.178667	0.236777	0.235538	0.209338	0.53641	0.493965	0.675597	0.247132	0.357767	0.600602	0.411192	0.485715	0.446848	0.322526	0.358696	0.333764	0.259957		0.323523	0.179713	0.219243	0.590354	0.133983	0.594898	0.150572	0.121411	0.21319	0.17165	0.266075	0.393936	0.512325	0.311265	0.399503	0.212946	0.146722	0.151805	0.166226
		9.541	0.411292	0.224626	0.553453	0.187412	0.250258	0.224621	0.216672	0.526372	0.495615	0.654385	0.242363	0.371674	0.637938	0.424318	0.50691	0.485924	0.347465	0.368816	0.343087	0.263729		0.332128	0.185837	0.218455	0.584424	0.129381	0.591964	0.147589	0.132629	0.233592	0.149788	0.278437	0.398072	0.523664	0.280859	0.439649	0.217374	0.150802	0.133321	0.164299
		10.015	0.420005	0.236694	0.559012	0.199682	0.256787	0.236698	0.223376	0.537464	0.529605	0.661228	0.246278	0.372418	0.606433	0.434884	0.495638	0.47575	0.343216	0.372054	0.348933	0.266386		0.334252	0.190811	0.215776	0.570654	0.146428	0.593104	0.162277	0.137842	0.213564	0.153422	0.281557	0.393469	0.519883	0.287052	0.434603	0.213939	0.149832	0.165631	0.154967
		10.489	0.440929	0.242093	0.56286	0.202037	0.249871	0.242085	0.247332	0.518421	0.529458	0.674609	0.251656	0.377776	0.602485	0.431195	0.509106	0.486801	0.353402	0.36163	0.355605	0.278116		0.340194	0.19088	0.202762	0.616965	0.135882	0.581065	0.169302	0.143609	0.237509	0.175801	0.27574	0.402505	0.521632	0.297273	0.45651	0.225866	0.163339	0.147692	0.156759
		10.962	0.423681	0.245556	0.597118	0.199462	0.274845	0.245556	0.237192	0.533402	0.536914	0.664705	0.255962	0.376579	0.620603	0.450236	0.5128	0.494392	0.343059	0.365785	0.355816	0.278626		0.335305	0.192246	0.212067	0.591501	0.152759	0.623151	0.165961	0.127305	0.244032	0.165768	0.284446	0.415407	0.528522	0.295017	0.439959	0.214823	0.163342	0.177902	0.177041
		11.436	0.451065	0.259619	0.568239	0.217879	0.261553	0.259635	0.218454	0.534472	0.525144	0.697642	0.25637	0.371881	0.618508	0.440583	0.502567	0.509833	0.370855	0.361114	0.364494	0.280407		0.355563	0.19706	0.183663	0.590822	0.156108	0.608824	0.182464	0.138715	0.216567	0.183509	0.278943	0.396097	0.529232	0.298451	0.43308	0.228094	0.15757	0.144423	0.151283
		11.91	0.438889	0.244721	0.578056	0.207736	0.278946	0.244721	0.230435	0.565024	0.520083	0.709846	0.25996	0.388784	0.633037	0.437648	0.529807	0.526591	0.381108	0.383391	0.366253	0.283251		0.343165	0.203878	0.206439	0.607096	0.145796	0.602917	0.193421	0.13897	0.219951	0.155695	0.288071	0.411355	0.530182	0.296337	0.45528	0.224399	0.167103	0.177983	0.172316
		12.384	0.435094	0.254403	0.580605	0.226031	0.265802	0.254381	0.230435	0.550239	0.550932	0.730057	0.26891	0.391028	0.637227	0.465837	0.51067	0.530391	0.361467	0.376691	0.374664	0.291604		0.332614	0.188681	0.198185	0.612532	0.150378	0.609891	0.1815	0.145015	0.240624	0.16549	0.299231	0.392884	0.537079	0.297789	0.447164	0.229978	0.166792	0.179667	0.192614
		12.857	0.432003	0.262879	0.559323	0.21417	0.266801	0.262913	0.261861	0.54595	0.546786	0.726898	0.268356	0.385864	0.635158	0.425674	0.523709	0.532974	0.375788	0.404187	0.373268	0.270782		0.346054	0.193629	0.21965	0.61766	0.15213	0.624841	0.177494	0.145238	0.262947	0.183836	0.299281	0.425992	0.545108	0.309571	0.439847	0.232439	0.167067	0.17545	0.178201
		13.331	0.445692	0.265336	0.583965	0.229257	0.292138	0.26534	0.269539	0.526362	0.569872	0.690158	0.266862	0.387659	0.665062	0.438372	0.513396	0.540518	0.370687	0.379121	0.375093	0.310997		0.341224	0.196606	0.200983	0.597491	0.1548	0.602576	0.182012	0.141778	0.248945	0.197267	0.293275	0.390118	0.549467	0.304068	0.440358	0.232421	0.170371	0.181735	0.17375
		13.805	0.464433	0.279261	0.597773	0.236961	0.290639	0.279242	0.264105	0.537889	0.563427	0.732363	0.266875	0.396375	0.635657	0.455839	0.512958	0.539994	0.360472	0.398182	0.381932	0.281088		0.339526	0.18988	0.210959	0.583897	0.159929	0.61822	0.186628	0.148271	0.277179	0.168574	0.30306	0.401971	0.546075	0.300533	0.446483	0.216541	0.170595	0.169574	0.167866
		14.278	0.456464	0.277946	0.600371	0.231284	0.291051	0.277963	0.248089	0.537889	0.551358	0.743786	0.271407	0.390338	0.657199	0.449621	0.521251	0.538881	0.37499	0.383937	0.385797	0.292951		0.343069	0.205339	0.214585	0.652523	0.15566	0.637209	0.174919	0.15228	0.277042	0.179758	0.29444	0.414774	0.551261	0.300075	0.454626	0.221762	0.181214	0.204151	0.149556
		14.752	0.455169	0.279007	0.569406	0.242105	0.304946	0.279014	0.254962	0.539656	0.563764	0.718106	0.267119	0.393487	0.651201	0.439691	0.494219	0.549004	0.373324	0.403042	0.382896	0.279235		0.341904	0.190018	0.21208	0.629178	0.16107	0.61507	0.188256	0.149032	0.255651	0.180246	0.317077	0.421709	0.556783	0.310199	0.45676	0.218772	0.189992	0.19292	0.158047
		15.226	0.45609	0.287381	0.593599	0.257893	0.294067	0.287359	0.264585	0.569808	0.56827	0.731914	0.277137	0.397477	0.662903	0.471775	0.527114	0.558362	0.377829	0.390152	0.392883	0.282666		0.343332	0.201222	0.211159	0.60936	0.157121	0.59056	0.173129	0.1614	0.22732	0.183579	0.303609	0.405669	0.557597	0.31004	0.459799	0.234712	0.176884	0.145121	0.211503
		15.699	0.458827	0.28271	0.587227	0.261226	0.296048	0.282729	0.274566	0.566788	0.572499	0.747777	0.268831	0.402961	0.644411	0.444157	0.513352	0.545793	0.363304	0.405175	0.390729	0.304902		0.357907	0.209588	0.208221	0.656811	0.163401	0.626289	0.198785	0.151788	0.243656	0.204923	0.313105	0.412966	0.56567	0.298941	0.487564	0.229066	0.18203	0.181726	0.167322
		16.173	0.459309	0.293357	0.580851	0.264062	0.277298	0.2936	0.264908	0.570747	0.584457	0.728167	0.276421	0.404122	0.659935	0.444817	0.532534	0.553925	0.371298	0.423172	0.386416	0.275609		0.348251	0.196707	0.206164	0.635264	0.175886	0.613509	0.195659	0.147996	0.256917	0.165363	0.324896	0.410366	0.54992	0.298365	0.482659	0.231167	0.192339	0.210858	0.151216
		16.647	0.481097	0.295318	0.585413	0.262085	0.298349	0.295306	0.278212	0.593409	0.567745	0.730201	0.2739	0.403434	0.674872	0.460419	0.523941	0.563008	0.371472	0.399991	0.393894	0.285555		0.358869	0.190185	0.226222	0.604228	0.168817	0.626447	0.189105	0.160062	0.249596	0.189179	0.320446	0.4145	0.558196	0.304258	0.471368	0.237278	0.185757	0.180086	0.168902
		17.121	0.461367	0.287136	0.591273	0.269089	0.298716	0.287152	0.264193	0.588028	0.591131	0.729033	0.278215	0.40818	0.691626	0.448829	0.540653	0.572873	0.38752	0.423034	0.397304	0.2756		0.348948	0.192653	0.205697	0.60323	0.169389	0.622696	0.188421	0.160644	0.286294	0.190218	0.330744	0.418684	0.562823	0.281162	0.472568	0.235887	0.189563	0.213188	0.203476
		17.594	0.461981	0.298379	0.597145	0.256087	0.307608	0.298364	0.234529	0.589262	0.593674	0.724852	0.286564	0.403897	0.647341	0.456285	0.516465	0.572988	0.399177	0.408222	0.391627	0.284142		0.360053	0.203942	0.21569	0.629027	0.168914	0.597575	0.184495	0.164883	0.284455	0.174442	0.335644	0.395989	0.562848	0.312025	0.470007	0.237171	0.196253	0.18217	0.163343
		18.068	0.470737	0.288462	0.585973	0.276158	0.294363	0.288461	0.265463	0.575218	0.587583	0.710077	0.275152	0.406463	0.654902	0.447389	0.540902	0.582514	0.408513	0.410457	0.390282	0.256747		0.348258	0.203562	0.239522	0.639828	0.167121	0.627811	0.177996	0.156484	0.264574	0.204708	0.316215	0.399378	0.558726	0.304494	0.467551	0.231691	0.193494	0.197899	0.179561
		18.542	0.449942	0.310914	0.591966	0.278776	0.31737	0.311008	0.242818	0.583728	0.601089	0.724001	0.281857	0.414601	0.652606	0.461423	0.536622	0.581837	0.402134	0.409177	0.409038	0.251558		0.359773	0.19679	0.233649	0.630052	0.169327	0.621713	0.187466	0.160782	0.264574	0.179163	0.328078	0.397729	0.567784	0.317221	0.479347	0.230232	0.194003	0.189394	0.174406
		19.015	0.462344	0.304593	0.604508	0.278274	0.305823	0.304603	0.258656	0.604459	0.578832	0.735873	0.285269	0.413666	0.66602	0.456283	0.525798	0.598991	0.400898	0.416944	0.406003	0.274164		0.357871	0.182703	0.222556	0.617391	0.175404	0.596688	0.19631	0.157704	0.250289	0.201614	0.327735	0.403745	0.570932	0.307613	0.487395	0.240524	0.204426	0.192551	0.185991
		19.489	0.483426	0.305663	0.588201	0.274151	0.310039	0.305547	0.263998	0.595118	0.600007	0.740358	0.280031	0.417788	0.67325	0.458296	0.528667	0.605242	0.428965	0.413377	0.403581	0.288251		0.353207	0.193138	0.236099	0.648491	0.192699	0.621792	0.207383	0.164399	0.245047	0.210389	0.327735	0.415239	0.572667	0.318511	0.485533	0.23424	0.197549	0.198248	0.174447
		19.963	0.478317	0.305004	0.607133	0.290098	0.32557	0.304994	0.246114	0.611868	0.573062	0.7291	0.285563	0.416631	0.689298	0.440099	0.533645	0.611024	0.422764	0.413728	0.402723	0.257073		0.361165	0.203146	0.237438	0.646211	0.178548	0.603474	0.189331	0.162495	0.273363	0.226585	0.327078	0.422308	0.569794	0.309106	0.482061	0.234357	0.201545	0.188689	0.224687
		20.436	0.479319	0.306969	0.589617	0.294263	0.313366	0.306943	0.288683	0.613748	0.591571	0.751747	0.294791	0.421108	0.669104	0.455027	0.534941	0.595856	0.415832	0.415477	0.402254	0.24931		0.344217	0.200239	0.232278	0.635663	0.181299	0.63049	0.193258	0.162759	0.27774	0.218718	0.349263	0.408057	0.575022	0.304005	0.487468	0.240057	0.200146	0.220787	0.217112
		20.91	0.503603	0.309121	0.621909	0.295554	0.32221	0.309123	0.264699	0.608374	0.599999	0.740485	0.290469	0.424518	0.684515	0.446302	0.536313	0.599395	0.415766	0.418304	0.413953	0.275059		0.35998	0.191042	0.231408	0.653455	0.202098	0.614681	0.186758	0.164254	0.267069	0.210338	0.353601	0.407008	0.576672	0.295962	0.498479	0.235356	0.198391	0.202716	0.204638
		21.384	0.471949	0.320437	0.594079	0.286211	0.331073	0.320424	0.222661	0.621882	0.602303	0.737989	0.291106	0.423461	0.655283	0.445855	0.525072	0.61481	0.41287	0.405098	0.425405	0.27268		0.3598	0.195904	0.234455	0.634348	0.195058	0.620111	0.189696	0.173492	0.269872	0.195022	0.34913	0.406713	0.570014	0.2992	0.534529	0.242628	0.203198	0.1967	0.201027
		21.858	0.480534	0.315171	0.596182	0.290479	0.317913	0.315181	0.294763	0.630076	0.60404	0.765996	0.290038	0.433584	0.684689	0.432993	0.543395	0.624404	0.400148	0.406189	0.419516	0.273069		0.349266	0.195401	0.202843	0.651198	0.194274	0.623278	0.193444	0.172306	0.220014	0.213997	0.357145	0.412377	0.569264	0.314287	0.517185	0.237293	0.205337	0.197647	0.179344
		22.331	0.482443	0.32997	0.630066	0.294245	0.351351	0.330123	0.277046	0.615673	0.625467	0.749096	0.293833	0.424202	0.685346	0.478147	0.543652	0.612983	0.41355	0.428985	0.412452	0.270921		0.338305	0.191616	0.221082	0.634435	0.18938	0.626867	0.200994	0.169049	0.257181	0.203839	0.342944	0.418461	0.582466	0.304916	0.501621	0.23149	0.209127	0.217198	0.200861
		22.805	0.476983	0.31844	0.610352	0.309349	0.312067	0.318391	0.295239	0.611157	0.595642	0.765345	0.298183	0.428037	0.67734	0.455429	0.539274	0.625474	0.417948	0.40069	0.418005	0.286874		0.353033	0.206931	0.233658	0.654818	0.194596	0.606527	0.205456	0.182235	0.260236	0.196165	0.354772	0.413647	0.575498	0.31647	0.512636	0.238328	0.19902	0.221026	0.210608
		23.279	0.475282	0.325265	0.616974	0.298702	0.335613	0.325265	0.289644	0.620327	0.593383	0.753842	0.302147	0.432478	0.690177	0.455826	0.538183	0.597387	0.416875	0.410011	0.421221	0.284213		0.36055	0.203727	0.204702	0.637085	0.195362	0.608411	0.189021	0.167605	0.289016	0.202765	0.36912	0.410895	0.581629	0.317943	0.504667	0.237801	0.210436	0.187553	0.236724
		23.752	0.491405	0.324351	0.609397	0.303857	0.336358	0.32436	0.276852	0.630471	0.614105	0.742896	0.300745	0.42686	0.665881	0.467206	0.560148	0.605653	0.428474	0.423761	0.417353	0.283849		0.357617	0.200859	0.224839	0.662661	0.189628	0.639025	0.198497	0.169489	0.272238	0.199124	0.363428	0.409319	0.583564	0.306767	0.502795	0.231341	0.203621	0.188565	0.1837
		24.226	0.480945	0.324292	0.606539	0.31638	0.335496	0.324289	0.295296	0.594421	0.605156	0.765294	0.301741	0.440074	0.680856	0.453498	0.523541	0.61635	0.41768	0.437122	0.418534	0.308654		0.363006	0.205019	0.226087	0.632514	0.194121	0.645707	0.190817	0.163393	0.256684	0.212552	0.362095	0.403245	0.581784	0.306254	0.507603	0.223232	0.208199	0.18939	0.212557
		24.7	0.489156	0.324082	0.611435	0.314591	0.344478	0.324076	0.241414	0.615924	0.617885	0.768463	0.296763	0.424644	0.706743	0.43036	0.513924	0.617382	0.405798	0.423684	0.430248	0.304242		0.351498	0.219556	0.231103	0.647221	0.183178	0.637533	0.182223	0.16739	0.309404	0.210561	0.382225	0.414074	0.589366	0.289904	0.488402	0.239797	0.207448	0.192883	0.180917
		25.174	0.471251	0.343603	0.62998	0.313663	0.331805	0.343595	0.287785	0.622011	0.60254	0.769638	0.306208	0.430858	0.685518	0.444864	0.537421	0.606477	0.401099	0.416529	0.431591	0.279771		0.353773	0.213948	0.193232	0.652429	0.193081	0.634693	0.190937	0.175016	0.319202	0.20185	0.368142	0.388643	0.599595	0.31059	0.507568	0.243684	0.204565	0.172631	0.189538
		25.647	0.490003	0.338779	0.616273	0.314719	0.36227	0.338765	0.266807	0.622749	0.640361	0.778137	0.304684	0.433958	0.704409	0.443586	0.544061	0.617223	0.423777	0.418545	0.431992	0.322821		0.356012	0.222594	0.208803	0.62028	0.185586	0.621103	0.19102	0.183123	0.267492	0.200376	0.372465	0.413188	0.592655	0.287293	0.511503	0.222774	0.212327	0.237018	0.256518
		26.121	0.471416	0.349566	0.6415	0.310449	0.357434	0.349537	0.266055	0.635216	0.584217	0.829777	0.308031	0.436953	0.700053	0.466791	0.540457	0.622337	0.425403	0.415252	0.441053	0.303159		0.356472	0.223822	0.222153	0.674289	0.204045	0.645002	0.189539	0.17827	0.330228	0.214331	0.373085	0.412431	0.598834	0.301405	0.504763	0.231404	0.212586	0.192236	0.242624
		26.595	0.475603	0.339177	0.611134	0.31766	0.35985	0.339178	0.274735	0.605513	0.627268	0.758817	0.30399	0.443075	0.723577	0.439751	0.569131	0.62031	0.448534	0.43923	0.433375	0.304796		0.363147	0.225764	0.206479	0.67909	0.205915	0.617944	0.185396	0.170437	0.27074	0.218097	0.384562	0.418878	0.599401	0.310895	0.524691	0.24488	0.211402	0.197587	0.222186
		27.068	0.48853	0.351642	0.629986	0.324332	0.341717	0.351614	0.27433	0.611368	0.612004	0.773913	0.306519	0.43664	0.701849	0.455611	0.556173	0.633406	0.445013	0.427723	0.436751	0.293884		0.361271	0.210962	0.224681	0.67757	0.202722	0.599894	0.195409	0.17485	0.298531	0.212599	0.394189	0.433797	0.594693	0.298134	0.513417	0.242748	0.213876	0.234254	0.237707
		27.542	0.504475	0.349954	0.620613	0.332296	0.361228	0.349954	0.27741	0.632945	0.605121	0.772223	0.310952	0.448452	0.705714	0.479454	0.538243	0.625537	0.426554	0.418241	0.431941	0.293789		0.361334	0.220528	0.198177	0.668702	0.207645	0.634779	0.203036	0.183426	0.29001	0.196205	0.38595	0.419294	0.604002	0.329367	0.521093	0.226195	0.217636	0.232832	0.237105
		28.016	0.510289	0.33288	0.614596	0.322772	0.341705	0.332882	0.274588	0.660072	0.613666	0.796671	0.316913	0.433867	0.707903	0.456519	0.541383	0.612204	0.43622	0.432056	0.440526	0.278646		0.368939	0.226131	0.240081	0.661589	0.206261	0.625483	0.19445	0.181554	0.301444	0.205114	0.38691	0.406261	0.594285	0.296158	0.516795	0.236495	0.224929	0.195272	0.213103
		28.489	0.495361	0.322973	0.614974	0.328101	0.361047	0.322959	0.268798	0.640585	0.612578	0.768538	0.311198	0.435136	0.692074	0.482473	0.546877	0.6324	0.420317	0.44256	0.442659	0.301665		0.36017	0.209019	0.221121	0.689547	0.197759	0.615262	0.185689	0.182068	0.27622	0.202959	0.385552	0.403406	0.603027	0.319008	0.524365	0.244048	0.224342	0.221122	0.227338
		28.963	0.477954	0.342002	0.630204	0.320329	0.34669	0.341938	0.278215	0.625201	0.596784	0.798028	0.314093	0.442794	0.716358	0.471395	0.554798	0.635015	0.432555	0.428442	0.434819	0.334683		0.355787	0.216684	0.236977	0.684543	0.200161	0.628495	0.188521	0.178519	0.302464	0.217946	0.390698	0.419322	0.600769	0.319179	0.530676	0.235851	0.226137	0.224265	0.251487
		29.437	0.496338	0.347356	0.634978	0.339853	0.37014	0.347381	0.286377	0.62135	0.611727	0.770881	0.311754	0.439415	0.695874	0.462108	0.539781	0.615351	0.430682	0.413521	0.445205	0.312534		0.365611	0.227488	0.234239	0.667706	0.192573	0.633297	0.191822	0.191397	0.294189	0.218539	0.390935	0.412358	0.604841	0.317283	0.517326	0.234287	0.225566	0.226843	0.211645
		29.911	0.489084	0.340133	0.63422	0.323806	0.363877	0.340158	0.269673	0.631774	0.617353	0.791773	0.315883	0.437679	0.706565	0.469454	0.535954	0.629279	0.4502	0.424229	0.442095	0.336523		0.366026	0.209619	0.21662	0.655989	0.206363	0.609312	0.186968	0.17739	0.307054	0.222235	0.391048	0.413547	0.600995	0.335685	0.50771	0.238893	0.222413	0.235307	0.233861
		30.384	0.485128	0.338107	0.621706	0.331462	0.372369	0.338112	0.28386	0.634126	0.618998	0.78491	0.314395	0.439657	0.706235	0.482354	0.516674	0.643947	0.43033	0.419468	0.440388	0.298764		0.371678	0.219113	0.208413	0.687814	0.203608	0.628306	0.212287	0.182194	0.28384	0.226674	0.393745	0.425984	0.613406	0.296286	0.524274	0.237175	0.237232	0.248507	0.213097
		30.858	0.499425	0.349449	0.614748	0.333829	0.358454	0.34941	0.306896	0.623668	0.622551	0.806876	0.320239	0.433034	0.71407	0.454223	0.55845	0.646024	0.432896	0.407614	0.43486	0.32546		0.369792	0.231251	0.225432	0.679706	0.20674	0.641285	0.202724	0.17194	0.300313	0.193883	0.395586	0.423928	0.608294	0.316048	0.519255	0.247638	0.231178	0.212396	0.241184
		31.332	0.482685	0.351048	0.624169	0.329925	0.341439	0.351009	0.28711	0.623726	0.616239	0.786308	0.31622	0.449225	0.699248	0.468134	0.542626	0.630736	0.428994	0.436699	0.438707	0.327641		0.378588	0.236033	0.228362	0.658387	0.205421	0.636205	0.221687	0.178465	0.30474	0.228818	0.404181	0.400648	0.608694	0.306029	0.563918	0.227703	0.230014	0.20412	0.252985
		31.805	0.480433	0.355003	0.626746	0.349714	0.335447	0.354991	0.2751	0.628637	0.592998	0.774953	0.321209	0.446783	0.714583	0.467991	0.529955	0.640064	0.422401	0.414482	0.444015	0.32298		0.364304	0.231988	0.208696	0.677813	0.20679	0.62198	0.215167	0.179518	0.280858	0.221493	0.395551	0.407101	0.609877	0.305903	0.541901	0.238387	0.234959	0.218873	0.24339
		32.279	0.507642	0.351508	0.631758	0.33106	0.343568	0.351489	0.25852	0.625727	0.618626	0.813957	0.3219	0.441924	0.738389	0.467132	0.525942	0.646521	0.431144	0.434894	0.444659	0.308394		0.366815	0.224405	0.21174	0.679607	0.216174	0.60011	0.221045	0.182305	0.300347	0.218396	0.420306	0.416695	0.604148	0.308053	0.534496	0.243002	0.228753	0.238151	0.228243
		32.753	0.496577	0.346372	0.622194	0.346137	0.341323	0.346359	0.260673	0.592171	0.606673	0.772396	0.325124	0.438152	0.715172	0.474996	0.545708	0.651724	0.453836	0.424694	0.443337	0.311203		0.370801	0.243611	0.249372	0.679158	0.214847	0.584368	0.196382	0.18109	0.287603	0.225016	0.412951	0.418337	0.601832	0.311753	0.539914	0.25068	0.230909	0.201701	0.219367
		33.226	0.492162	0.341681	0.642796	0.341008	0.354442	0.341674	0.25318	0.626052	0.606238	0.801573	0.319845	0.439687	0.726453	0.468682	0.552772	0.643614	0.450792	0.426949	0.453683	0.305619		0.369664	0.224498	0.236723	0.676875	0.220435	0.598977	0.219462	0.190467	0.32465	0.209401	0.409021	0.389481	0.609218	0.313745	0.527656	0.236706	0.229137	0.242145	0.22093
		33.7	0.493469	0.351658	0.640934	0.343423	0.362485	0.351673	0.248583	0.639752	0.619381	0.784416	0.32314	0.447069	0.704082	0.466623	0.507364	0.652206	0.431986	0.431361	0.448849	0.328381		0.373371	0.208761	0.218182	0.682162	0.230337	0.604572	0.199179	0.18355	0.295634	0.20586	0.402837	0.420125	0.614884	0.304867	0.532814	0.231414	0.231621	0.239883	0.235199
		34.174	0.494462	0.357265	0.631428	0.333986	0.33279	0.357289	0.27648	0.634695	0.598503	0.788637	0.325105	0.439265	0.711647	0.443101	0.524456	0.653114	0.437673	0.424555	0.446728	0.312132		0.360721	0.206665	0.243614	0.687969	0.220381	0.608018	0.20534	0.186234	0.29732	0.214075	0.401159	0.420279	0.611749	0.292814	0.53311	0.238659	0.23204	0.249404	0.247507
		34.648	0.504802	0.345897	0.641479	0.34099	0.353534	0.345867	0.293487	0.636041	0.607619	0.790409	0.337585	0.446856	0.7473	0.462742	0.535241	0.645368	0.455587	0.40364	0.447277	0.333306		0.36124	0.214582	0.227171	0.693236	0.228828	0.61798	0.208436	0.180558	0.317156	0.20966	0.418327	0.414789	0.609314	0.307263	0.52448	0.238556	0.236064	0.227503	0.224801
		35.121	0.512843	0.346436	0.618107	0.348834	0.357326	0.346433	0.27164	0.63454	0.599867	0.788135	0.33379	0.457302	0.752285	0.466791	0.530285	0.661751	0.4613	0.425754	0.451033	0.323184		0.375345	0.217688	0.222022	0.689839	0.232198	0.623804	0.206143	0.187111	0.309319	0.198257	0.421889	0.414624	0.609658	0.301242	0.533957	0.239202	0.239303	0.203179	0.251765
		35.595	0.51721	0.36282	0.637599	0.324911	0.360046	0.362808	0.271077	0.651644	0.597978	0.789898	0.334008	0.443358	0.734904	0.452965	0.531954	0.671036	0.455279	0.42432	0.452445	0.301483		0.367988	0.210148	0.220289	0.722359	0.235284	0.611023	0.210564	0.192557	0.274842	0.241651	0.410497	0.392706	0.606617	0.317774	0.537477	0.246197	0.237233	0.201631	0.245943
		36.069	0.486418	0.357568	0.635668	0.339016	0.356037	0.357575	0.307431	0.638019	0.614061	0.792124	0.332997	0.458064	0.738097	0.460001	0.534754	0.669467	0.440476	0.419093	0.45837	0.289351		0.36898	0.221017	0.218773	0.677626	0.238771	0.598298	0.191768	0.202169	0.299885	0.209565	0.414517	0.418923	0.61104	0.312239	0.542771	0.2382	0.247184	0.251811	0.26853
		36.542	0.498512	0.350275	0.630289	0.343927	0.378452	0.350316	0.260551	0.625416	0.627161	0.791026	0.337333	0.46104	0.752106	0.466539	0.547266	0.681503	0.466016	0.429232	0.452821	0.317428		0.35367	0.230281	0.219921	0.72078	0.242733	0.574837	0.204761	0.184449	0.271073	0.230848	0.421948	0.417487	0.613895	0.309818	0.517554	0.243463	0.245254	0.216741	0.209371
		37.016	0.49878	0.361286	0.630689	0.340286	0.32358	0.361311	0.281492	0.638381	0.603031	0.812371	0.336325	0.456582	0.717312	0.464251	0.536404	0.681031	0.463143	0.416113	0.446154	0.317272		0.376497	0.222128	0.219687	0.694021	0.249163	0.61422	0.207987	0.181849	0.312087	0.237576	0.433306	0.402814	0.614969	0.305316	0.525172	0.245861	0.249318	0.213553	0.230318
		37.49	0.489163	0.36214	0.635612	0.349109	0.346772	0.362245	0.3031	0.642683	0.645318	0.851315	0.340265	0.460702	0.750956	0.472155	0.524159	0.697155	0.443788	0.411593	0.462081	0.319282		0.358621	0.209559	0.22369	0.713125	0.248138	0.623175	0.200915	0.192453	0.316893	0.236788	0.43328	0.409483	0.609246	0.322908	0.529832	0.247566	0.248189	0.241146	0.216815
		37.963	0.492335	0.375634	0.646454	0.334623	0.363749	0.375607	0.269114	0.625631	0.628773	0.824052	0.340446	0.45068	0.736395	0.460701	0.541365	0.701928	0.4641	0.458303	0.4648	0.325167		0.368433	0.222524	0.236542	0.680401	0.258648	0.614851	0.206459	0.195415	0.341699	0.231149	0.422119	0.407293	0.609559	0.297903	0.5389	0.254524	0.256693	0.262452	0.259989
		38.437	0.490968	0.377064	0.641193	0.3318	0.341721	0.377082	0.265041	0.691038	0.6183	0.816949	0.346069	0.457631	0.735823	0.473892	0.512659	0.703236	0.45306	0.43858	0.456064	0.310867		0.355825	0.209325	0.237087	0.715994	0.25292	0.63714	0.21024	0.185057	0.327889	0.217545	0.414887	0.43313	0.618641	0.321164	0.549608	0.238542	0.247183	0.222788	0.213489
		38.911	0.491358	0.370372	0.638485	0.337154	0.344409	0.370379	0.272043	0.694726	0.610214	0.809474	0.334783	0.456962	0.710127	0.477068	0.524785	0.686351	0.451746	0.425395	0.457223	0.313736		0.364036	0.212344	0.240095	0.716074	0.266081	0.66488	0.19076	0.18143	0.296866	0.214606	0.437744	0.429427	0.611255	0.335597	0.534048	0.230834	0.249278	0.187647	0.243388
		39.385	0.51293	0.365694	0.634909	0.340048	0.36927	0.365727	0.263917	0.711044	0.646682	0.838452	0.337965	0.464592	0.724749	0.456701	0.501794	0.671343	0.459568	0.434801	0.468534	0.298156		0.384446	0.223215	0.231153	0.732259	0.26942	0.650599	0.205806	0.199455	0.279954	0.195338	0.433491	0.403869	0.618239	0.296418	0.560074	0.249313	0.247346	0.204699	0.215701
		39.858	0.497827	0.379913	0.644272	0.348161	0.358442	0.379879	0.268729	0.694316	0.619651	0.829355	0.340973	0.45925	0.725224	0.47488	0.514144	0.67378	0.457589	0.451013	0.458933	0.307082		0.365297	0.223015	0.251866	0.697839	0.281719	0.631722	0.174175	0.190693	0.33523	0.242842	0.43696	0.409629	0.610643	0.297631	0.557968	0.227955	0.255541	0.21047	0.269117
		40.332	0.501802	0.388359	0.629284	0.32621	0.359017	0.388371	0.296313	0.683763	0.616511	0.804502	0.344202	0.460131	0.758348	0.461836	0.507588	0.678236	0.475384	0.460122	0.466077	0.305909		0.358282	0.219583	0.227119	0.724673	0.287376	0.642587	0.203706	0.188687	0.321003	0.235822	0.436434	0.394851	0.615386	0.293934	0.546763	0.233548	0.259202	0.224211	0.237783
		40.806	0.495484	0.381514	0.644005	0.343369	0.373695	0.381591	0.290392	0.682412	0.618315	0.822173	0.341097	0.46705	0.740939	0.470922	0.512321	0.678555	0.466883	0.419593	0.455477	0.299539		0.361075	0.210362	0.22999	0.715479	0.281488	0.630182	0.193044	0.194697	0.317499	0.206938	0.434562	0.405932	0.619308	0.298122	0.528788	0.243859	0.244472	0.219051	0.222092
		41.279	0.500959	0.386242	0.634019	0.342733	0.37824	0.386136	0.267141	0.674314	0.611032	0.778561	0.347468	0.459984	0.727668	0.49249	0.530635	0.69346	0.460661	0.424405	0.45682	0.30332		0.368251	0.222326	0.220055	0.704249	0.280653	0.665082	0.202341	0.192968	0.331045	0.24649	0.431513	0.403095	0.623058	0.29909	0.548213	0.246175	0.253366	0.246422	0.22059
		41.753	0.509118	0.383765	0.652343	0.35452	0.388629	0.383471	0.274484	0.664225	0.626431	0.797992	0.343793	0.464825	0.744237	0.465256	0.522041	0.68325	0.48326	0.461796	0.471569	0.31067		0.384317	0.20961	0.233317	0.750857	0.289425	0.625592	0.211393	0.196657	0.325087	0.224287	0.421736	0.411749	0.622306	0.311246	0.54506	0.242874	0.251832	0.205807	0.250876
		42.227	0.495457	0.376607	0.626448	0.354263	0.3738	0.37661	0.293998	0.674053	0.596686	0.797156	0.343594	0.467726	0.749906	0.475608	0.530882	0.673136	0.487664	0.461735	0.464964	0.304881		0.375552	0.212689	0.21337	0.723296	0.294888	0.618982	0.206259	0.191852	0.341252	0.244776	0.439329	0.430431	0.612563	0.32564	0.550737	0.245324	0.255268	0.218477	0.236892
		42.7	0.504444	0.367706	0.642475	0.363128	0.367336	0.367695	0.289401	0.681166	0.601305	0.806746	0.353247	0.458128	0.731555	0.466055	0.516497	0.705974	0.462135	0.450093	0.46458	0.274663		0.35806	0.208211	0.215445	0.733674	0.297349	0.611151	0.218498	0.196317	0.289693	0.226991	0.450648	0.422279	0.621895	0.314562	0.569854	0.242343	0.258072	0.238865	0.21277
		43.174	0.496279	0.385624	0.649377	0.3646	0.393294	0.38561	0.282357	0.695099	0.596483	0.813794	0.351377	0.462714	0.75561	0.455255	0.53358	0.696052	0.450654	0.42371	0.460529	0.29949		0.367001	0.231342	0.239358	0.758295	0.288601	0.630096	0.204894	0.191709	0.321129	0.241172	0.468073	0.422096	0.622199	0.335163	0.537384	0.239232	0.259136	0.251931	0.247684
		43.648	0.506498	0.385014	0.641249	0.357408	0.37971	0.385008	0.285644	0.698483	0.640623	0.801151	0.347523	0.466577	0.7633	0.445994	0.502758	0.690092	0.48154	0.435113	0.468094	0.300289		0.37288	0.217293	0.212897	0.729239	0.311561	0.641898	0.199877	0.193127	0.329363	0.25038	0.444146	0.408819	0.625404	0.333781	0.536754	0.249946	0.253312	0.219432	0.260083
		44.122	0.507698	0.381506	0.637169	0.369624	0.372513	0.381489	0.277064	0.703514	0.645466	0.846838	0.354912	0.466173	0.754303	0.450922	0.497064	0.704839	0.490386	0.447974	0.461262	0.300903		0.375518	0.231156	0.233224	0.749318	0.30769	0.619396	0.200505	0.184079	0.326643	0.245417	0.434569	0.426799	0.618178	0.309762	0.553797	0.251207	0.254948	0.209223	0.266533
		44.595	0.497847	0.390903	0.661385	0.369816	0.364159	0.390893	0.294211	0.727538	0.642175	0.820636	0.352373	0.475507	0.749177	0.481087	0.510464	0.684651	0.484244	0.452891	0.471691	0.293606		0.369516	0.230369	0.259921	0.760176	0.294652	0.624619	0.209347	0.190582	0.306821	0.238359	0.461228	0.425387	0.629017	0.319934	0.55071	0.248453	0.257743	0.232582	0.237306
		45.069	0.504908	0.390515	0.630155	0.373549	0.391686	0.390522	0.267898	0.735139	0.644874	0.816291	0.355905	0.467888	0.769921	0.480066	0.513742	0.698602	0.492993	0.448613	0.461876	0.292976		0.363801	0.216278	0.230616	0.749578	0.301606	0.627979	0.208802	0.196993	0.30053	0.231365	0.46331	0.403732	0.626461	0.296284	0.529996	0.244876	0.264095	0.232199	0.239044
		45.543	0.519992	0.384931	0.667711	0.367768	0.348423	0.385091	0.288588	0.71652	0.636172	0.825973	0.351568	0.46809	0.777717	0.482149	0.527017	0.716658	0.501771	0.456277	0.463377	0.300356		0.369122	0.217762	0.27442	0.754902	0.309428	0.621716	0.202794	0.191393	0.36307	0.256646	0.456571	0.411386	0.636952	0.309771	0.565592	0.239162	0.26717	0.201387	0.242126
		46.016	0.523221	0.404439	0.656146	0.385887	0.352182	0.404385	0.27634	0.746487	0.611013	0.815479	0.352714	0.466912	0.769963	0.44638	0.508711	0.70095	0.485793	0.432268	0.472684	0.27889		0.36275	0.216556	0.224382	0.755841	0.299876	0.656106	0.191811	0.194291	0.342444	0.242122	0.444715	0.420926	0.63433	0.323268	0.551801	0.24145	0.264515	0.221092	0.261694
		46.49	0.505291	0.392121	0.661861	0.396463	0.375182	0.392136	0.301009	0.757064	0.626716	0.818982	0.343577	0.465167	0.796208	0.476495	0.506519	0.69362	0.46629	0.465668	0.469291	0.310934		0.366317	0.209831	0.233803	0.755273	0.316289	0.629534	0.190685	0.190645	0.375706	0.231967	0.440805	0.403835	0.630053	0.331376	0.552591	0.247668	0.260102	0.227118	0.213664
		46.964	0.511475	0.404571	0.642597	0.402104	0.381438	0.404579	0.263002	0.751398	0.607568	0.827404	0.353691	0.461381	0.787806	0.459888	0.511198	0.716958	0.465507	0.439178	0.472364	0.314165		0.37219	0.223765	0.246419	0.749848	0.292097	0.609289	0.201498	0.190641	0.358341	0.218344	0.455068	0.418579	0.630921	0.313333	0.555841	0.243659	0.268763	0.228382	0.250579
		47.438	0.525075	0.390417	0.659323	0.415558	0.378313	0.390408	0.288462	0.728269	0.636887	0.815491	0.35746	0.464017	0.815858	0.469455	0.528318	0.721088	0.495085	0.430983	0.470398	0.295884		0.375248	0.215009	0.258771	0.73245	0.317104	0.6597	0.209046	0.197011	0.365274	0.242205	0.467802	0.411595	0.626699	0.324487	0.540163	0.243918	0.283295	0.210383	0.215586
		47.911	0.534249	0.393791	0.633425	0.427341	0.388492	0.393775	0.269334	0.712774	0.623119	0.810068	0.353399	0.470237	0.815851	0.470542	0.514827	0.710326	0.495975	0.440044	0.468882	0.285946		0.372595	0.230456	0.253159	0.780258	0.308049	0.637854	0.179213	0.204452	0.388595	0.256938	0.4616	0.414081	0.635976	0.316753	0.568117	0.247983	0.25881	0.232629	0.247652
		48.385	0.510713	0.397691	0.663301	0.4194	0.386281	0.39766	0.266051	0.71167	0.631271	0.806155	0.36167	0.47137	0.804098	0.472611	0.508237	0.702626	0.484802	0.464284	0.485887	0.292593		0.367165	0.215265	0.24636	0.724729	0.310124	0.678183	0.199144	0.201647	0.330959	0.24411	0.473975	0.414019	0.635178	0.300603	0.559774	0.240934	0.272426	0.194365	0.238906
		48.859	0.511314	0.393249	0.673915	0.426884	0.362246	0.393266	0.285764	0.744098	0.656576	0.842608	0.364303	0.471949	0.830937	0.469285	0.519113	0.701754	0.507644	0.456625	0.475422	0.320533		0.372275	0.21843	0.259418	0.795154	0.309166	0.661211	0.202608	0.189947	0.373689	0.23907	0.480526	0.41864	0.636935	0.310422	0.539165	0.249635	0.277036	0.214358	0.25157
		49.332	0.531746	0.394537	0.675793	0.428827	0.382516	0.394522	0.305361	0.775842	0.636659	0.836863	0.361522	0.473126	0.828058	0.488549	0.50861	0.710958	0.496399	0.465526	0.475192	0.341311		0.369442	0.218955	0.230197	0.756223	0.307295	0.623116	0.193067	0.211975	0.320845	0.250965	0.461202	0.425072	0.63971	0.292541	0.569859	0.242034	0.274466	0.222277	0.220363
		49.806	0.498238	0.403076	0.655281	0.429657	0.373296	0.403014	0.262617	0.780094	0.635495	0.844745	0.347448	0.477775	0.827288	0.450895	0.509207	0.711529	0.509634	0.460045	0.471677	0.348424		0.369176	0.216362	0.263068	0.766644	0.333145	0.645355	0.190532	0.209689	0.301255	0.237991	0.4836	0.415337	0.644204	0.323449	0.580272	0.25197	0.269885	0.223697	0.242955
		50.28	0.506773	0.39851	0.667922	0.432822	0.367637	0.398503	0.281878	0.772761	0.641727	0.826055	0.35099	0.474527	0.832654	0.458763	0.492486	0.70564	0.513535	0.473375	0.477805	0.367608		0.376189	0.230388	0.257947	0.774391	0.311556	0.651964	0.180843	0.207994	0.273973	0.261989	0.472241	0.419541	0.646918	0.303781	0.570144	0.253472	0.27139	0.187223	0.2397
		50.753	0.506637	0.40536	0.640894	0.430294	0.374906	0.405358	0.286147	0.807437	0.615275	0.826258	0.359047	0.475326	0.847992	0.47768	0.521804	0.696032	0.496413	0.484816	0.478448	0.344294		0.375678	0.239161	0.263202	0.758627	0.325669	0.666003	0.177527	0.204279	0.324626	0.287837	0.475619	0.41187	0.64036	0.313793	0.555254	0.249704	0.257673	0.20308	0.263487
		51.227	0.51407	0.415481	0.646374	0.429876	0.372108	0.415335	0.278028	0.780762	0.629553	0.832334	0.360468	0.466523	0.820455	0.476875	0.509504	0.694964	0.498961	0.482351	0.479068	0.359445		0.36863	0.224309	0.253825	0.79634	0.321506	0.657466	0.180967	0.200951	0.246149	0.282046	0.468811	0.428024	0.646383	0.327046	0.598655	0.257131	0.264972	0.21532	0.245633
		51.701	0.5038	0.404526	0.647239	0.424532	0.387359	0.40487	0.295123	0.796764	0.627541	0.819679	0.366658	0.470981	0.828067	0.466391	0.508261	0.700508	0.508896	0.474095	0.488638	0.329581		0.365995	0.221643	0.252501	0.777882	0.321189	0.650383	0.181697	0.204856	0.244356	0.272816	0.476524	0.416076	0.653552	0.332978	0.577484	0.254779	0.266974	0.26099	0.2351
		52.175	0.518866	0.417876	0.661022	0.41633	0.394094	0.417863	0.285231	0.784792	0.592781	0.820074	0.355506	0.481329	0.852841	0.481679	0.527564	0.693523	0.49312	0.470153	0.47874	0.365745		0.369673	0.219905	0.254179	0.770873	0.331235	0.674667	0.172495	0.195746	0.273418	0.25538	0.46714	0.419119	0.649847	0.311513	0.566307	0.260793	0.274164	0.217501	0.24806
		52.648	0.522506	0.393313	0.652469	0.426788	0.371528	0.392875	0.283504	0.797006	0.594175	0.791758	0.360324	0.470818	0.834343	0.479895	0.506349	0.700587	0.524156	0.485377	0.486918	0.351944		0.365902	0.242202	0.250908	0.77446	0.315173	0.657941	0.171692	0.207374	0.274779	0.262086	0.475225	0.401242	0.654462	0.303933	0.592103	0.25264	0.282426	0.200875	0.217195
		53.122	0.531102	0.410672	0.669516	0.405899	0.384481	0.410638	0.297382	0.8054	0.603949	0.83419	0.363951	0.472768	0.831115	0.469668	0.521834	0.69273	0.516394	0.503821	0.481366	0.389965		0.377173	0.231257	0.256054	0.759973	0.307027	0.631809	0.170086	0.2006	0.309369	0.257135	0.478802	0.409915	0.658455	0.308722	0.561538	0.25894	0.270477	0.232658	0.231552
		53.596	0.523796	0.392691	0.670888	0.408503	0.369364	0.392724	0.290405	0.8518	0.620039	0.821915	0.368219	0.478275	0.83515	0.474159	0.53158	0.692295	0.501492	0.488567	0.476971	0.373865		0.380347	0.242818	0.255198	0.76189	0.306308	0.625527	0.170744	0.205797	0.338803	0.255932	0.481024	0.406221	0.65035	0.299344	0.589164	0.262208	0.261767	0.195711	0.217928
		54.069	0.506046	0.410791	0.674139	0.403666	0.393856	0.410801	0.269353	0.802812	0.633979	0.864293	0.367534	0.483124	0.822791	0.488207	0.521863	0.704245	0.510376	0.509308	0.488026	0.360047		0.376562	0.259043	0.238902	0.746197	0.303973	0.619778	0.18892	0.207128	0.311831	0.258999	0.475989	0.420927	0.660114	0.309841	0.580401	0.253816	0.271196	0.209489	0.262126
		54.543	0.525105	0.399074	0.680184	0.426217	0.373711	0.399059	0.287691	0.840876	0.600617	0.831838	0.366244	0.478463	0.803844	0.454501	0.526169	0.696531	0.485435	0.492414	0.495718	0.370007		0.362817	0.285665	0.253719	0.758	0.318428	0.638116	0.188712	0.203423	0.341811	0.262594	0.498626	0.421552	0.664886	0.319865	0.571466	0.26196	0.285144	0.193284	0.257826
		55.017	0.528486	0.407477	0.666194	0.41406	0.389142	0.407479	0.280003	0.790518	0.652973	0.855838	0.365088	0.486243	0.821871	0.46625	0.524014	0.699315	0.495776	0.466525	0.475687	0.38373		0.37838	0.309878	0.257845	0.734669	0.296717	0.665609	0.173968	0.211416	0.337684	0.265844	0.487513	0.439482	0.659667	0.309639	0.593332	0.25642	0.271674	0.235426	0.233851

## Sheet: FIGURE 4
		FIGURE 4-A												FIGURE 4-B										FIGURE 4-C									FIGURE 4-D							FIGURE 4-E
																																	RELATIVE LEVELS OF N-ANTIGEN NORMALISED TO TUBULIN								RELATIVE LEVELS OF EXTRACELLULAR VIRAL mRNA LEVELS
														RELATIVE FOLD CHANGE IN PULLDOWN OF ACTIVE RAB7																					Control siRNA	ORF3a siRNA					E gene					ORF1ab
																												IB: Anti-LC3b						Exp 1	1	0.309985						Infected		Infected + ORF3a siRNA			Infected		Infected + ORF3a siRNA
																UNINFECTED		INFECTED																Exp 2	1	0.25929					Exp 1	1		0.271533		Exp 1	1		0.44581
															EXP 1	1		1.84651																Exp 3	1	0.393863					Exp 2	1		0.395472		Exp 2	1		0.258656
															EXP2	1		2.59546																							Exp 3	1		0.189465		Exp 3	1		0.088833
															EXP 3	1		2.98622
									IB: Anti-Rab7
																												IB: Anti-β-tubulin
									IB: Anti-N-Antigen
																												IB: Anti-p62
																												IB: Anti-β-tubulin
									GST-RILP (mR7BD)
									GST
									PONCEAU S
																												IB: Anti-ORF3a
																												IB: Anti-N-Antigen
																												IB: Anti-β-tubulin
																									RELATIVE LEVELS OF INDICATED PROTEINS NORMALISED TO TUBULIN
																										Uninfected	Infected + Control siRNA	Infected + ORF3a siRNA
																									LC3b-II	1	2.05323	1.13181
																										Uninfected	Infected + Control siRNA	Infected + ORF3a siRNA
																									p62	1	2.4657	1.81039

## Sheet: FIGURE 5
		FIGURE 5-B		Rab7 PUNCTA Diameter (in µm)																											FIGURE 5-C													FIGURE 5-D
				EXPERIMENT 1									EXPERIMENT 2									EXPERIMENT 3																								GST-RILP PULLDOWN for Active RAB7 in presence of ORF3a (WT) and VPS39-binding defective mutants
			CELL NO.	MOCK	ORF3A-HA(WT)	ORF3A-HA(S171E)	ORF3A-HA(W193R)	ORF3A-HA(Q57E)	ORF3A-HA(S58L/Q116L)			CELL NO.	MOCK	ORF3A-HA(WT)	ORF3A-HA(S171E)	ORF3A-HA(W193R)	ORF3A-HA(Q57E)	ORF3A-HA(S58L/Q116L)			CELL NO.	MOCK	ORF3A-HA(WT)	ORF3A-HA(S171E)	ORF3A-HA(W193R)	ORF3A-HA(Q57E)	ORF3A-HA(S58L/Q116L)																				MOCK	ORF3A-HA (WT)	ORF3A-HA (S171E)
			1	0.303	0.66	0.245	0.249	0.754	0.357			1	0.159	0.951	0.196	0.202	0.534	0.412			1	0.174	0.538	0.174	0.222	0.506	0.686																			EXP 1	1	1.70267	0.946476
			2	0.355	0.605	0.159	0.286	0.665	0.364			2	0.272	0.402	0.203	0.288	0.79	0.78			2	0.176	0.541	0.191	0.271	0.554	0.472																			EXP 2	1	1.65884	1.20221
			3	0.24	0.703	0.163	0.187	0.973	0.452			3	0.266	0.551	0.202	0.301	1.009	0.742			3	0.185	0.393	0.221	0.236	0.32	0.81																			EXP 3	1	1.43466	1.02335
			4	0.224	0.57	0.165	0.205	1.024	0.669			4	0.179	0.337	0.214	0.262	0.722	0.578			4	0.192	0.543	0.279	0.232	0.305	1.08
			5	0.193	0.847	0.3	0.244	0.61	0.333			5	0.293	0.851	0.179	0.224	0.522	0.762			5	0.19	0.465	0.215	0.183	0.318	1.011
			6	0.253	0.63	0.2	0.271	0.843	0.716			6	0.284	0.359	0.239	0.258	0.874	0.465			6	0.183	0.577	0.201	0.241	0.403	0.829
			7	0.391	0.647	0.249	0.318	0.582	0.503			7	0.226	0.559	0.208	0.206	0.741	0.616			7	0.164	1.05	0.218	0.214	0.516	0.79														IB: Anti-Rab7
			8	0.266	0.536	0.319	0.167	0.646	0.606			8	0.217	0.584	0.222	0.241	0.754	1.283			8	0.188	0.81	0.241	0.286	0.743	0.68
			9	0.324	0.426	0.299	0.225	1.262	0.633			9	0.186	0.611	0.23	0.259	0.731	0.672			9	0.182	0.387	0.217	0.19	0.413	0.419
			10	0.215	0.565	0.186	0.233	0.848	0.422			10	0.311	0.476	0.339	0.206	0.886	0.47			10	0.186	0.46	0.183	0.314	0.685	0.525
			11	0.311	0.525	0.242	0.293	0.466	0.4			11	0.189	0.336	0.179	0.206	0.803	0.468			11	0.194	0.759	0.214	0.195	0.439	0.502
			12	0.247	1.103	0.237	0.217	0.496	0.365			12	0.24	0.384	0.156	0.257	1.022	0.508			12	0.185	0.736	0.236	0.294	0.325	0.63
			13	0.301	0.841	0.294	0.31	0.695	0.639			13	0.191	0.446	0.246	0.311	0.718	0.715			13	0.159	0.743	0.278	0.195	0.945	0.614
			14	0.256	0.885	0.297	0.219	0.884	0.329			14	0.159	0.542	0.269	0.284	0.501	0.438			14	0.189	0.398	0.158	0.274	0.333	0.555
			15	0.341	0.886	0.311	0.212	1.384	0.42			15	0.244	0.521	0.199	0.189	0.521	0.407			15	0.186	0.59	0.256	0.255	0.532	0.486
			16	0.199	0.579	0.218	0.251	0.501	0.379			16	0.165	0.448	0.193	0.195	0.824	0.436			16	0.174	0.454	0.269	0.217	0.188	0.531
			17	0.222	0.456	0.234	0.237	0.564	0.53			17	0.169	0.56	0.183	0.2	0.487	0.466			17	0.167	0.423	0.226	0.185	0.671	0.776														IB: Anti-HA
			18	0.265	0.761	0.19	0.265	0.67	0.584			18	0.166	0.723	0.242	0.221	0.705	0.687			18	0.194	0.346	0.226	0.251	0.317	0.492
			19	0.254	0.915	0.215	0.262	0.447	0.365			19	0.175	0.91	0.267	0.249	0.566	0.672			19	0.239	0.339	0.242	0.19	0.301	0.91
			20	0.272	0.559	0.251	0.289	0.483	0.399			20	0.171	0.385	0.166	0.24	0.345	0.531			20	0.164	0.42	0.226	0.237	0.773	0.382
			21	0.19	1.059	0.161	0.216	0.699	0.387			21	0.164	0.631	0.155	0.176	0.352	0.761			21	0.198	0.339	0.275	0.173	0.588	0.653
			22	0.226	0.733	0.318	0.3	0.569	0.491			22	0.296	0.516	0.153	0.169	0.509	0.6			22	0.163	0.523	0.202	0.239	0.486	0.625
			23	0.235	1.197	0.155	0.246	0.641	0.786			23	0.18	0.518	0.23	0.161	0.316	0.75			23	0.172	0.375	0.235	0.198	1.065	0.86
			24	0.196	1.087	0.286	0.191	0.905	0.639			24	0.163	0.562	0.227	0.255	0.361	0.528			24	0.191	0.338	0.222	0.194	1.126	0.747
			25	0.199	1.02	0.252	0.224	0.52	0.527			25	0.171	0.397	0.197	0.235	0.796	0.592			25		0.49	0.232	0.211	0.58	0.452
			26	0.284	0.807	0.304		1.017	0.402			26		0.893	0.268	0.308	0.643	0.628			26		0.714	0.199	0.225	0.745	0.463
			27	0.273	0.811	0.196		0.64	1.265			27		1.189		0.27	0.561	0.744			27		0.45			0.616	0.595
			28	0.316	0.486	0.189		0.7	0.357			28		0.46		0.283	0.557	0.859			28		0.456			0.497	0.75
			29	0.22	0.487			0.698	0.771			29		0.416		0.218	0.398	0.626			29					0.671	0.357														GST-RILP (mR7BD)
			30	0.277				0.668	0.584			30		0.856			0.4	0.722			30					0.561	0.832														GST
			31	0.251								31		0.384
												32		0.431
												33		0.455
																																									Ponceau S
[truncated: 19 more columns]

## Sheet: FIGURE 6
		FIGURE 6-A								FIGURE 6-B									FIGURE 6-C													FIGURE 6-D										FIGURE 6-E
										RELATIVE LEVELS OF N-ANTIGEN NORMALISED TO TUBULIN										RELATIVE LEVELS OF EXTRACELLULAR VIRAL mRNA LEVELS																							RELATIVE LEVELS OF EXTRACELLULAR VIRAL mRNA LEVELS
												Control KD	Rab7 KD							E gene					ORF1ab gene																			E gene
											Exp 1	1	0.498242								Infected		Infected + Rab7 siRNA			Infected		Infected + Rab7 siRNA																Infected 1	Infected + Rab7 siRNA	Infected + Rab7 siRNA + Rab7-WT-Rescue	Infected + Rab7 siRNA + Rab7-Q67L-Rescue	Infected + Rab7 siRNA + Rab7-T22N-Rescue
											Exp 2	1	0.562711							Exp 1	1		0.193681		Exp 1	1		0.220713															Exp 1	1	0.327488	0.673035	1.3716	0.160679
											Exp 3	1	0.492058							Exp 2	1		0.13071		Exp 2	1		0.12919									IB: Anti-N-Antigen						Exp 2	1	0.183596	0.558366	1.00359	0.0939794
						IB: Anti-N-Antigen														Exp 3	1		0.167241		Exp 3	1		0.165163															Exp 3	1	0.055135	0.421219	1.40325	0.00543512
																																												orf1ab
																																												Infected 1	Infected + Rab7 siRNA	Infected + Rab7 siRNA + Rab7-WT-Rescue	Infected + Rab7 siRNA + Rab7-Q67L-Rescue	Infected + Rab7 siRNA + Rab7-T22N-Rescue
																																											Exp 1	1	0.260429	0.654097	1.28015	0.156426
						IB: Anti-Rab7																																					Exp 2	1	0.194791	0.557679	0.995614	0.109221
																																											Exp 3	1	0.0984153	0.514131	1.76549	0.0094249
																																					IB: Anti-Rab7
						IB: Anti-β-tubulin
																																					IB: Anti-β-tubulin
																																		RELATIVE LEVELS OF N-ANTIGEN NORMALISED TO TUBULIN
																																		Control KD	Rab7 KD	Rab7 KD + Rab7-WT-Rescue	Rab7 KD + Rab7-QL-Rescue	Rab7 KD + Rab7-TN-Rescue
																																	N- Antigen	1	0.547784	1.2312	1.42433	0.076368

## Sheet: FIGURE 7
	FIGURE 7-B	PEARSON'S COEFFICIENT OF COLOCALISATION BETWEEN RAB7 and CI-M6PR																	FIGURE 7-D	PEARSON'S COEFFICIENT OF COLOCALISATION BETWEEN RAB7 and VPS35																	FIGURE 7-F
		EXPERIMENT 1						EXPERIMENT 2						EXPERIMENT 3						EXPERIMENT 1						EXPERIMENT 2						EXPERIMENT 3
	S. NO.	MOCK		ORF3A-GFP			S. NO.	MOCK		ORF3A-GFP			S. NO.	MOCK		ORF3A-GFP			S. NO.	MOCK		ORF3A-GFP			S. NO.	MOCK		ORF3A-GFP			S. NO.	MOCK		ORF3A-GFP			RUSH CATHEPSIN-Z ASSAY (PEARSON'S COEFFICIENT OF COLOCALISATION BETWEEN LAMP1 AND mCherry-CathepsinZ)
	1	0.18		0.359			1	0.087		0.333			1	0.114		0.519			1	0.489		0.525			1	0.317		0.46			1	0.29		0.602
	2	0.15		0.3			2	0.089		0.331			2	0.105		0.479			2	0.416		0.515			2	0.341		0.457			2	0.253		0.562
	3	0.15		0.443			3	0.157		0.28			3	0.171		0.517			3	0.415		0.429			3	0.309		0.495			3	0.321		0.593
	4	0.116		0.355			4	0.083		0.398			4	0.165		0.562			4	0.47		0.549			4	0.303		0.491			4	0.278		0.624					TIME	-DOX				+DOX
	5	0.124		0.327			5	0.133		0.353			5	0.152		0.455			5	0.415		0.441			5	0.304		0.483			5	0.357		0.491				PEARSON'S COEFFICIENT OF COLOCALISATION BETWEEN mCherry-CtsZ and GFP-LAMP1	0:40:00	0.254	0.264	0.262		0.05	0.065	0.054
	6	0.16		0.317			6	0.158		0.324			6	0.145		0.549			6	0.443		0.454			6	0.316		0.512			6	0.281		0.602				PEARSON'S COEFFICIENT OF COLOCALISATION BETWEEN mCherry-CtsZ and GFP-LAMP1	1:20:00	0.326	0.335	0.32		0.172	0.162	0.153
	7	0.101		0.327			7	0.079		0.312			7	0.212		0.456			7	0.48		0.525			7	0.252		0.596			7	0.33		0.606				PEARSON'S COEFFICIENT OF COLOCALISATION BETWEEN mCherry-CtsZ and GFP-LAMP1	2:00:00	0.452	0.453	0.473		0.237	0.203	0.193
	8	0.1		0.395			8	0.149		0.353			8	0.181		0.371			8	0.42		0.539			8	0.419		0.55			8	0.315		0.566
	9	0.145		0.238			9	0.108		0.234			9	0.252		0.388			9	0.34		0.563			9	0.339		0.622			9	0.344		0.539
	10	0.122		0.371			10	0.103		0.284			10	0.135		0.302			10	0.4		0.692			10	0.361		0.667			10	0.35		0.422
	11	0.079		0.352			11	0.068		0.242			11	0.234		0.409			11	0.47		0.696			11	0.404		0.544			11	0.336		0.52
	12	0.176		0.384			12	0.09		0.353			12	0.169		0.368			12	0.48		0.659			12	0.372		0.696			12	0.328		0.517								EXPERIMENT 1
	13	0.168		0.523			13	0.082		0.222			13	0.178		0.358			13	0.6		0.67			13	0.385		0.623			13	0.37		0.5						-DOX				+DOX
	14	0.157		0.37			14	0.148		0.207			14	0.114		0.318			14	0.46		0.693			14	0.37		0.597			14	0.375		0.574						40 MIN	80 MIN	120 MIN		40 MIN	80 MIN	120 MIN
	15	0.092		0.504			15	0.143		0.244			15	0.119		0.355			15	0.47		0.726			15	0.262		0.573			15	0.325		0.433					1	0.287	0.266	0.413		0.02	0.131	0.221
	16	0.118		0.361			16	0.179		0.339			16	0.152		0.336			16	0.43		0.737			16	0.327		0.446			16	0.315		0.605					2	0.347	0.358	0.303		0.085	0.21	0.259
	17	0.152		0.254			17	0.139		0.322			17	0.242		0.292			17	0.45		0.741			17	0.305		0.527			17	0.352		0.49					3	0.229	0.32	0.483		0.03	0.19	0.27
	18	0.189		0.472			18	0.14		0.326			18	0.193		0.28			18	0.49		0.732			18	0.337		0.498			18	0.286		0.463					4	0.271	0.322	0.433		0.05	0.1	0.298
	19	0.163		0.325			19	0.144		0.383			19	0.15		0.29			19	0.345		0.704			19	0.279		0.472			19	0.223		0.532					5	0.328	0.266	0.597		0.08	0.18	0.225
	20	0.081		0.375			20	0.14		0.374			20	0.209		0.283			20	0.321		0.665			20	0.387		0.46			20	0.252		0.55					6	0.154	0.357	0.402		0.02	0.23	0.16
	21	0.093		0.325			21	0.141		0.255			21	0.142		0.292			21	0.317		0.606			21	0.391		0.4			21	0.327		0.53					7	0.162	0.304	0.462		0.04	0.16	0.19
	22	0.177		0.337			22	0.19		0.376			22	0.151		0.318			22	0.328		0.58			22	0.337		0.515			22	0.315		0.5					8		0.384	0.526		0.08	0.13	0.273
	23	0.162		0.225			23	0.097		0.374			23	0.193		0.331			23	0.332		0.602			23	0.331		0.572			23	0.367		0.51					9		0.36				0.22
	24	0.2		0.276			24	0.1		0.531			24	0.156		0.25			24	0.279		0.631			24	0.357		0.576			24	0.395		0.585					Average	0.254	0.326333	0.452375		0.050625	0.172333	0.237
	25	0.149		0.399			25	0.108		0.485			25	0.151		0.255			25	0.301		0.662			25	0.305		0.646			25	0.428		0.613
	26	0.116		0.285			26	0.104		0.574			26	0.248		0.338			26	0.341		0.603			26	0.303		0.517			26	0.354		0.47								EXPERIMENT 2
	27	0.127		0.289			27	0.152		0.26			27	0.198		0.408			27	0.338		0.434			27	0.327		0.464			27	0.404		0.53						-DOX				+DOX
	28	0.12		0.368			28	0.132		0.536			28	0.262		0.333			28	0.253		0.454			28	0.343		0.558			28	0.417		0.61						40 MIN	80 MIN	120 MIN		40 MIN	80 MIN	120 MIN
	29	0.086		0.556			29	0.168		0.559			29	0.201		0.464			29	0.321		0.519			29	0.283		0.597			29	0.359		0.55					1	0.254	0.352	0.424		0.079	0.1	0.118
	30	0.087		0.46			30	0.136		0.554			30	0.205		0.411			30	0.299		0.498			30	0.253		0.584			30	0.302		0.53					2	0.203	0.4	0.55		0.06	0.167	0.284
																																							3	0.372	0.27	0.504		0.048	0.134	0.267
																																							4	0.367	0.32	0.441		0.05	0.175	0.14
																																							5	0.17	0.325	0.492		0.037	0.147	0.237
																																							6	0.265	0.363	0.64		0.098	0.101	0.184
																																							7	0.222	0.358	0.33		0.067	0.253	0.196
																																							8		0.361	0.243		0.088	0.25	0.198
																																							9		0.27				0.137
																																							Average	0.264714	0.335444	0.453		0.065875	0.162667	0.203
																																										EXPERIMENT 3
																																								-DOX				+DOX
																																								40 MIN	80 MIN	120 MIN		40 MIN	80 MIN	120 MIN
																																							1	0.278	0.293	0.338		0.05	0.175	0.124
																																							2	0.345	0.264	0.45		0.016	0.165	0.335
																																							3	0.259	0.27	0.473		0.087	0.2	0.24
																																							4	0.287	0.37	0.38		0.036	0.169	0.134
																																							5	0.303	0.398	0.492		0.063	0.121	0.222
																																							6	0.161	0.34	0.61		0.04	0.104	0.156
																																							7	0.204	0.302	0.48		0.046	0.12	0.154
																																							8	0.265	0.271	0.521		0.1	0.109	0.179
																																							9		0.378	0.52			0.22
																																							Average	0.26275	0.320667	0.473778		0.05475	0.153667	0.193
[truncated: 5 more columns]

## Sheet: FIGURE 8
	FIGURE 8-B		Pearson's coefficient of colocalisation between Arl8b and Rab7																FIGURE 8-D																		FIGURE 8-F								FIGURE 8-G
																			PEARSON'S COEFFICIENT OF COLOCALISATION BETWEEN RAB7 AND ARL8B IN SARS-COV-2 INFECTION EXPERIMENT																		NUMBER OF FUSION EVENTS PER ROI
			EXPERIMENT 1					EXPERIMENT 2					EXPERIMENT 3								EXPERIMENT 1					EXPERIMENT 2					EXPERIMENT 3							ROI	-DOX		+DOX
			- DOX		+ DOX			- DOX		+ DOX			- DOX		+ DOX						UNINFECTED		INFECTED			UNINFECTED		INFECTED			UNINFECTED		INFECTED					1	8		2
		1	0.504		0.256		1	0.587		0.402		1	0.408		0.301					1	0.584		0.542		1	0.704		0.337		1	0.519		0.4					2	6		5
		2	0.414		0.259		2	0.498		0.429		2	0.556		0.381					2	0.727		0.402		2	0.724		0.367		2	0.664		0.403					3	8		4
		3	0.489		0.356		3	0.559		0.334		3	0.651		0.391					3	0.749		0.335		3	0.752		0.453		3	0.582		0.328					4	6		3
		4	0.451		0.379		4	0.656		0.46		4	0.6		0.441					4	0.64		0.354		4	0.635		0.298		4	0.608		0.499					5	7		2
		5	0.41		0.411		5	0.543		0.226		5	0.496		0.41					5	0.555		0.528		5	0.655		0.419		5	0.62		0.315					6	9		4
		6	0.429		0.397		6	0.656		0.325		6	0.543		0.364					6	0.625		0.527		6	0.701		0.384		6	0.507		0.296					7	9		2
		7	0.59		0.399		7	0.582		0.383		7	0.473		0.32					7	0.61		0.534		7	0.518		0.523		7	0.69		0.411					8	10		4
		8	0.518		0.423		8	0.496		0.43		8	0.41		0.412					8	0.538		0.446		8	0.603		0.41		8	0.576		0.311					9	11		1
		9	0.546		0.38		9	0.613		0.381		9	0.513		0.328					9	0.572		0.458		9	0.574		0.376		9	0.529		0.45					10	6		3
		10	0.434		0.319		10	0.614		0.405		10	0.515		0.316					10	0.655		0.253		10	0.64		0.325		10	0.663		0.481					11	8		2
		11	0.618		0.459		11	0.537		0.372		11	0.466		0.228					11	0.603		0.442		11	0.653		0.288		11	0.606		0.443					12	12		1
		12	0.569		0.313		12	0.429		0.441		12	0.406		0.306					12	0.629		0.548		12	0.645		0.304		12	0.573		0.368					13	10		1
		13	0.53		0.385		13	0.43		0.372		13	0.595		0.288					13	0.642		0.426		13	0.618		0.437		13	0.568		0.45					14	9		2
		14	0.655		0.463		14	0.54		0.345		14	0.626		0.46					14	0.66		0.283		14	0.663		0.432		14	0.521		0.343					15	13		1
		15	0.506		0.254		15	0.687		0.298		15	0.671		0.294					15	0.537		0.422		15	0.671		0.357		15	0.634		0.343					16	9		1
		16	0.597		0.281		16	0.453		0.345		16	0.593		0.312					16	0.612		0.447		16	0.641		0.506		16	0.661		0.442					17	12		2
		17	0.431		0.344		17	0.439		0.378		17	0.618		0.244					17	0.563		0.323		17	0.602		0.447		17	0.588		0.468					18	15		1
		18	0.479		0.279		18	0.418		0.42		18	0.49		0.274					18	0.438		0.394		18	0.538		0.445		18	0.642		0.526					19	6		1
		19	0.49		0.265		19	0.604		0.324		19	0.514		0.336					19	0.517		0.334		19	0.6		0.451		19	0.568		0.348					20	11		3
		20	0.576		0.331		20	0.56		0.401		20	0.582		0.298					20	0.499		0.3		20	0.576		0.508		20	0.698		0.388					21	8		1
		21	0.476		0.363		21	0.533		0.371		21	0.59		0.382																							22	8		3
		22	0.544		0.318		22	0.478		0.334		22	0.623		0.246																							23	12
		23	0.588		0.356		23	0.642		0.349		23	0.574		0.308																							24	9
		24	0.535		0.245		24	0.478		0.366		24	0.526		0.286																							25	11
		25	0.504		0.383		25	0.427		0.374		25	0.558		0.276																							26	7
																																						27	10

## Sheet: Supplementary FIGURE S1
		FIGURE S1-A									FIGURE S1-B							FIGURE S1-F			Pearson co-localisation of ORF3a with respective marker																				FIGURE S1-I
																				EXPERIMENT 1							EXPERIMENT 2							EXPERIMENT 3
																			LAMP1		CATHEPSIN D		TfR			LAMP1		CATHEPSIN D		TfR			LAMP1		CATHEPSIN D		TfR
																		1	0.709		0.513		0.11		1	0.547		0.494		0.172		1	0.673		0.588		0.19
																		2	0.648		0.489		0.14		2	0.63		0.605		0.217		2	0.725		0.625		0.126												IB: Anti-LAMP1
					IB: Anti-ORF3a													3	0.706		0.582		0.151		3	0.683		0.56		0.127		3	0.695		0.498		0.209
																		4	0.709		0.563		0.227		4	0.647		0.527		0.178		4	0.792		0.552		0.214
														IB: Anti-ORF3a				5	0.679		0.465		0.217		5	0.609		0.572		0.163		5	0.768		0.6		0.14
																		6	0.71		0.498		0.109		6	0.621		0.646		0.216		6	0.81		0.587		0.132
																		7	0.686		0.525		0.162		7	0.618		0.465		0.254		7	0.648		0.514		0.235
																		8	0.668		0.59		0.192		8	0.669		0.585		0.232		8	0.67		0.517		0.184
																		9	0.704		0.568		0.143		9	0.664		0.552		0.221		9	0.619		0.662		0.149
																		10	0.599		0.59		0.104		10	0.59		0.505		0.199		10	0.796		0.7		0.219
																		11	0.65		0.603		0.231		11	0.636		0.552		0.271		11	0.771		0.657		0.269
														IB: Anti-N-Antigen				12	0.739		0.414		0.128		12	0.651		0.504		0.158		12	0.7		0.537		0.24
					IB: Anti-β-tubulin													13	0.771		0.571		0.194		13	0.577		0.509		0.2		13	0.866		0.487		0.208
																		14	0.707		0.689		0.194		14	0.745		0.542		0.144		14	0.745		0.562		0.198
																		15	0.702		0.709		0.119		15	0.685		0.516		0.162		15	0.655		0.571		0.22
																		16	0.737		0.57		0.169		16	0.66		0.433		0.214		16	0.722		0.42		0.187
																		17	0.595		0.573		0.204		17	0.634		0.44		0.21		17	0.74		0.457		0.204
																		18	0.595		0.478		0.273		18	0.523		0.446		0.229		18	0.87		0.527		0.28
			LEVELS OF ORF3a NORMALISED TO TUBULIN															19	0.592		0.526		0.228		19	0.593		0.521		0.143		19	0.727		0.428		0.237
				Control KD	ORF3a KD													20	0.62		0.517		0.212		20	0.647		0.529		0.176		20	0.672		0.453		0.23
			ORF3a	1	0.317874									IB: Anti-β-tubulin				21	0.615		0.482		0.257		21	0.56		0.431		0.128		21	0.728		0.449		0.217												IB: Anti-Strep
																		22	0.636		0.557		0.194		22	0.639		0.442		0.24		22	0.682		0.503		0.147
																		23	0.643		0.474		0.23		23	0.871		0.428		0.158		23	0.867		0.46		0.271
																		24	0.594		0.52		0.217		24	0.807		0.468		0.172		24	0.881		0.57		0.184
																		25	0.636		0.553		0.203		25	0.699		0.562		0.271		25	0.846		0.498		0.136
												LEVELS OF ORF3a NORMALISED TO TUBULIN																																					IB: Anti-Catalase
													Infected	Dox
												ORF3a	1	0.820263
																																																	IB: Anti-TOM20

## Sheet: Supplementary FIGURE S2
	Figure S2-B				Pearson's coefficient of colocalisation between Dextran-488 and Dextran-568																FIGURE S2-C											FIGURE S2-E
	Chase of second Dextran i.e. Dextran 568 (in minutes)							-DOX				+DOX
	0:00:00							0	0	0		0	0	0																							NUMBER OF LC3b puncta PER CELL
	0:15:00							0.03748	0.03552	0.0402		0.014	0.012	0.01504																			EXPERIMENT 1					EXPERIMENT 2					EXPERIMENT 3
	0:30:00							0.14	0.14652	0.13608		0.078	0.08504	0.07324																				- DOX		+ DOX			- DOX		+ DOX			- DOX		+ DOX
	1:00:00							0.28032	0.29844	0.30432		0.15368	0.17632	0.16236																			CELL 1	9		65		CELL 1	6		44		CELL 1	16		44
	2:00:00							0.44304	0.36996	0.47948		0.21	0.22308	0.23236																			CELL 2	9		34		CELL 2	15		68		CELL 2	11		63
																												IB: Anti-LC3b (Short exposure)					CELL 3	9		51		CELL 3	7		66		CELL 3	16		59
									15 MINUTES CHASE																								CELL 4	12		36		CELL 4	8		78		CELL 4	14		48
					EXPERIMENT 1					EXPERIMENT 2					EXPERIMENT 3																		CELL 5	7		65		CELL 5	16		55		CELL 5	14		61
					- DOX		+ DOX			- DOX		+ DOX			- DOX		+ DOX																CELL 6	7		37		CELL 6	18		78		CELL 6	12		61
				1	0.085		0.002		1	0.056		0.023		1	0.072		0.005																CELL 7	7		55		CELL 7	14		56		CELL 7	17		43
				2	0.081		0.013		2	0.058		0.01		2	0.052		0.001																CELL 8	10		40		CELL 8	15		82		CELL 8	18		50
				3	0.022		0.022		3	0.075		0.009		3	0.048		0.012																CELL 9	8		40		CELL 9	6		63		CELL 9	15		54
				4	0.038		0.022		4	0.021		0.005		4	0.031		0.035																CELL 10	10		54		CELL 10	16		68		CELL 10	17		52
				5	0.031		0.015		5	0.073		0.001		5	0.013		0.031																CELL 11	14		59		CELL 11	19		54		CELL 11	12		79
				6	0.032		0.013		6	0.04		0.004		6	0.019		0.009											IB: Anti-LC3b (Long exposure)					CELL 12	14		66		CELL 12	16		59		CELL 12	14		71
				7	0.02		0.008		7	0.022		0.007		7	0.056		0.001																CELL 13	12		59		CELL 13	16		46		CELL 13	14		56
				8	0.018		0.013		8	0.01		0.006		8	0.039		0.034																CELL 14	12		48		CELL 14	14		64		CELL 14	10		56
				9	0.01		0.035		9	0.05		0.008		9	0.017		0.007																CELL 15	8		45		CELL 15	6		41		CELL 15	11		75
				10	0.068		0.025		10	0.04		0.013		10	0.034		0.046																CELL 16	12		70		CELL 16	15		58		CELL 16	17		56
				11	0.029		0.004		11	0.048		0.002		11	0.028		0.006																CELL 17	11		41		CELL 17	16		49		CELL 17	12		45
				12	0.013		0.02		12	0.041		0.009		12	0.042		0.002																CELL 18	8		60		CELL 18	9		37		CELL 18	14		65
				13	0.009		0.021		13	0.061		0.001		13	0.066		0.012																CELL 19	18		38		CELL 19	15		60		CELL 19	10		43
				14	0.021		0.004		14	0.058		0.008		14	0.018		0.007											IB: Anti-β-tubulin					CELL 20	9		56		CELL 20	13		85		CELL 20	18		41
				15	0.01		0.006		15	0.028		0.006		15	0.042		0.021																CELL 21	9		63		CELL 21	17		85		CELL 21	12		54
				16	0.018		0.002		16	0.013		0.003		16	0.036		0.026																CELL 22	12		44		CELL 22	14		40		CELL 22	13		61
				17	0.061		0.018		17	0.032		0.012		17	0.045		0.003																CELL 23	8		35		CELL 23	18		78		CELL 23	12		57
				18	0.088		0.008		18	0.03		0.007		18	0.051		0.008																CELL 24	9		40		CELL 24	11		44		CELL 24	15		72
				19	0.081		0.015		19	0.012		0.024		19	0.013		0.012																CELL 25	10		46		CELL 25	15		74		CELL 25	14		49
				20	0.024		0.016		20	0.021		0.006		20	0.061		0.023
				21	0.016		0.01		21	0.014		0.019		21	0.046		0.006
				22	0.045		0.002		22	0.01		0.027		22	0.057		0.002
				23	0.05		0.024		23	0.018		0.016		23	0.012		0.016
				24	0.016		0.028		24	0.037		0.034		24	0.037		0.028											IB: Anti-Strep
				25	0.051		0.015		25	0.02		0.04		25	0.07		0.023
					0.03748		0.01444			0.03552		0.012			0.0402		0.01504
									30 MINUTES CHASE
					EXPERIMENT 1					EXPERIMENT 2					EXPERIMENT 3
					- DOX		+ DOX			- DOX		+ DOX			- DOX		+ DOX											IB: Anti-p62
				1	0.132		0.046		1	0.125		0.068		1	0.18		0.07
				2	0.071		0.046		2	0.095		0.098		2	0.156		0.045
				3	0.119		0.124		3	0.163		0.075		3	0.127		0.068
				4	0.176		0.078		4	0.091		0.09		4	0.178		0.029
				5	0.129		0.078		5	0.136		0.037		5	0.167		0.034
				6	0.157		0.066		6	0.165		0.101		6	0.192		0.065											IB: Anti-β-tubulin
				7	0.169		0.034		7	0.144		0.065		7	0.093		0.048
				8	0.21		0.094		8	0.165		0.08		8	0.084		0.092
				9	0.078		0.073		9	0.21		0.057		9	0.088		0.15
				10	0.079		0.026		10	0.188		0.022		10	0.155		0.024
				11	0.181		0.052		11	0.167		0.063		11	0.163		0.12
				12	0.168		0.071		12	0.137		0.04		12	0.157		0.06
				13	0.141		0.092		13	0.183		0.042		13	0.179		0.074
				14	0.127		0.068		14	0.194		0.091		14	0.133		0.1
				15	0.169		0.112		15	0.097		0.045		15	0.14		0.085
				16	0.195		0.116		16	0.164		0.034		16	0.1		0.068
				17	0.189		0.108		17	0.132		0.049		17	0.078		0.055
				18	0.142		0.118		18	0.086		0.071		18	0.16		0.053
				19	0.17		0.113		19	0.142		0.1		19	0.133		0.081
				20	0.094		0.024		20	0.123		0.11		20	0.182		0.12
				21	0.093		0.051		21	0.176		0.14		21	0.076		0.049
				22	0.127		0.054		22	0.153		0.095		22	0.083		0.087
				23	0.095		0.057		23	0.135		0.035		23	0.12		0.063
				24	0.081		0.114		24	0.21		0.068		24	0.18		0.091
				25	0.2		0.109		25	0.082		0.09		25	0.098		0.1
					0.13968		0.07696			0.14652		0.07064			0.13608		0.07324
									60 MINUTES CHASE
					EXPERIMENT 1					EXPERIMENT 2					EXPERIMENT 3
					- DOX		+ DOX			- DOX		+ DOX			- DOX		+ DOX
				1	0.224		0.214		1	0.323		0.2		1	0.32		0.223
				2	0.244		0.198		2	0.251		0.119		2	0.28		0.18
				3	0.251		0.166		3	0.358		0.159		3	0.278		0.132
				4	0.234		0.121		4	0.245		0.166		4	0.299		0.145
				5	0.243		0.172		5	0.261		0.217		5	0.267		0.155
				6	0.29		0.152		6	0.328		0.16		6	0.332		0.164
				7	0.221		0.121		7	0.36		0.196		7	0.28		0.172
				8	0.29		0.16		8	0.357		0.164		8	0.233		0.181
				9	0.284		0.184		9	0.297		0.209		9	0.33		0.192
				10	0.224		0.18		10	0.319		0.213		10	0.289		0.128
				11	0.221		0.159		11	0.322		0.124		11	0.274		0.18
				12	0.219		0.123		12	0.371		0.172		12	0.389		0.142
				13	0.235		0.121		13	0.332		0.145		13	0.349		0.172
				14	0.22		0.12		14	0.223		0.193		14	0.288		0.19
				15	0.251		0.136		15	0.283		0.122		15	0.3		0.149
				16	0.297		0.179		16	0.238		0.14		16	0.246		0.119
				17	0.377		0.12		17	0.336		0.178		17	0.274		0.122
				18	0.25		0.128		18	0.219		0.2		18	0.335		0.174
				19	0.338		0.119		19	0.305		0.188		19	0.287		0.165
				20	0.369		0.126		20	0.228		0.223		20	0.35		0.148
				21	0.325		0.129		21	0.282		0.192		21	0.37		0.19
				22	0.359		0.141		22	0.332		0.177		22	0.338		0.168
				23	0.356		0.117		23	0.279		0.162		23	0.299		0.137
				24	0.35		0.23		24	0.32		0.201		24	0.325		0.181
				25	0.336		0.226		25	0.292		0.188		25	0.276		0.15
					0.28032		0.15368			0.29844		0.17632			0.30432		0.16236
									120 MINUTES CHASE
					EXPERIMENT 1					EXPERIMENT 2					EXPERIMENT 3
					- DOX		+ DOX			- DOX		+ DOX			- DOX		+ DOX
				1	0.376		0.241		1	0.3		0.269		1	0.574		0.212
				2	0.32		0.263		2	0.298		0.185		2	0.492		0.188
				3	0.35		0.156		3	0.303		0.196		3	0.488		0.22
				4	0.535		0.246		4	0.392		0.274		4	0.388		0.173
				5	0.329		0.214		5	0.355		0.256		5	0.476		0.255
				6	0.497		0.289		6	0.328		0.227		6	0.43		0.174
				7	0.501		0.167		7	0.359		0.186		7	0.58		0.182
				8	0.392		0.149		8	0.332		0.288		8	0.399		0.23
				9	0.56		0.154		9	0.356		0.216		9	0.434		0.28
				10	0.417		0.249		10	0.527		0.266		10	0.5		0.277
				11	0.41		0.209		11	0.47		0.205		11	0.53		0.19
				12	0.489		0.248		12	0.315		0.173		12	0.389		0.238
				13	0.43		0.216		13	0.523		0.179		13	0.578		0.257
				14	0.443		0.168		14	0.329		0.23		14	0.61		0.221
				15	0.554		0.286		15	0.326		0.2		15	0.477		0.288
				16	0.573		0.125		16	0.307		0.26		16	0.577		0.266
				17	0.537		0.222		17	0.483		0.155		17	0.388		0.241
				18	0.643		0.227		18	0.335		0.182		18	0.47		0.261
				19	0.516		0.243		19	0.316		0.21		19	0.498		0.198
				20	0.331		0.245		20	0.341		0.214		20	0.366		0.214
				21	0.348		0.201		21	0.338		0.288		21	0.341		0.28
				22	0.401		0.194		22	0.377		0.276		22	0.51		0.179
				23	0.402		0.156		23	0.44		0.213		23	0.55		0.263
				24	0.422		0.211		24	0.41		0.241		24	0.48		0.245
				25	0.3		0.221		25	0.389		0.188		25	0.462		0.277
					0.44304		0.212			0.36996		0.22308			0.47948		0.23236
[truncated: 7 more columns]

[truncated: 2 more sheets: Supplementary FIGURE S3, Supplementary FIGURE S4]
